# Supplementary material for: Predict impact of single amino acid change upon protein structure
Source: BMC Genomics. 2012 Jun 18;13(Suppl 4):S4. doi: 10.1186/1471-2164-13-S4-S4 (PMC3395892; doi:10.1186/1471-2164-13-S4-S4)
Supplement: Additional file 1 — Datasets of mutants with observed effects on function and stability. Archive of the two different mutant sets with observed effects along with predictions of their effect on local structure. [file 1471-2164-13-S4-S4-S1.zip]

Archive with 4 entries (4 files):
- ._mutants_function.txt
- ._mutants_stability.txt
- mutants_function.txt
- mutants_stability.txt
