# Supplementary material for: Predict impact of single amino acid change upon protein structure
Source: BMC Genomics. 2012 Jun 18;13(Suppl 4):S4. doi: 10.1186/1471-2164-13-S4-S4 (PMC3395892; doi:10.1186/1471-2164-13-S4-S4)
Supplement: Additional file 1 — Datasets of mutants with observed effects on function and stability. Archive of the two different mutant sets with observed effects along with predictions of their effect on local structure. [file 1471-2164-13-S4-S4-S1.zip › mutants_function.txt]

ID	pos	mt	effect	predicted probability of structural effect
CYC32_DESDN	73	E	1	0.82635
S04543	43	R	1	0.478726
SCA2_LEIQH	24	Q	1	0.609154
IMM_BPT4	2	K	0	0.88846
FTSL_BACSU	69	P	1	0.816659
RPC10_YEAST	60	E	1	0.757225
FRHUL	59	E	0	0.0486983
TYB4_BOVIN	14	E	1	0.8299
TYB4_BOVIN	3	E	1	0.862303
TYB4_BOVIN	16	E	1	0.786233
TYB4_BOVIN	19	E	1	0.742946
TYB4_BOVIN	11	E	1	0.580067
SLTB_BP933	61	T	1	0.852902
SLTB_BP933	51	C	1	0.847963
EMRE_ECOLI	14	C	1	0.761279
EMRE_ECOLI	14	D	1	0.366674
HP1_DROME	26	M	1	0.618693
MERP_SERMA	36	S	1	0.936271
MERP_SERMA	36	A	1	0.927199
MERP_SERMA	33	A	1	0.938215
MERP_SERMA	33	S	1	0.949775
FKBP2_HUMAN	120	I	1	0.895573
FKBP2_HUMAN	72	R	1	0.947584
FKBP2_HUMAN	117	H	1	0.743973
GBG_YEAST	110	K	1	0.91719
GBG_YEAST	110	L	0	0.895651
GBG_YEAST	107	S	1	0.961207
GBG_YEAST	106	S	1	0.805881
TNNI3_HUMAN	145	G	1	0.759696
ABRB_BACSU	70	T	0	0.841531
ABRB_BACSU	63	P	0	0.941997
ABRB_BACSU	56	Y	1	0.970175
ABRB_BACSU	76	P	0	0.930451
GLRX2_ECOLI	9	S	1	0.554286
GLRX2_ECOLI	12	S	0	0.350356
FDXN_RHIME	35	E	0	0.885471
FDXN_RHIME	45	E	0	0.837855
FDXN_RHIME	56	M	1	0.573725
FDXN_RHIME	61	S	1	0.965549
FDXN_RHIME	42	L	1	0.986827
END7_BPT4	43	R	1	0.833236
END7_BPT4	87	R	1	0.403666
R5BY25	126	I	0	0.805002
R5BY25	121	L	1	0.839441
R5BY25	125	T	0	0.523233
R5BY25	126	K	1	0.88254
B90204	55	Q	1	0.34867
B90204	12	Q	1	0.456795
B90204	42	N	1	0.753569
B90204	57	A	1	0.639994
B83463	24	Q	1	0.599055
FOXE1_HUMAN	65	V	1	0.476422
RDLBD	27	N	1	0.66792
RDLBD	64	A	1	0.896337
SSU72_YEAST	15	S	0	0.930084
SSU72_YEAST	129	A	1	0.960565
CAH4_HUMAN	285	F	0	0.541935
GSTM1_HUMAN	6	F	1	0.79872
GSTM1_HUMAN	107	S	1	0.64084
CALM_YEAST	101	N	1	0.934373
CALM_YEAST	62	G	0	0.822612
CALM_YEAST	105	V	1	0.667505
DUS1_HUMAN	258	S	1	0.772156
KITH_EHV1B	38	T	1	0.769956
VE6_HPV16	143	G	1	0.954151
VE6_HPV16	73	G	1	0.899019
VE6_HPV16	52	V	1	0.637879
WT1_HUMAN	355	S	1	0.96101
G6PT_HUMAN	188	R	1	0.483795
A25084	2	H	1	0.984751
MINE_ECOLI	76	A	0	0.740761
MINE_ECOLI	66	A	0	0.964635
MINE_ECOLI	52	A	0	0.722555
MINE_ECOLI	53	A	0	0.899536
MINE_ECOLI	38	F	0	0.0890578
CHER_SALTY	229	S	0	0.6125
CHER_SALTY	31	S	1	0.0860677
BARS_BACAM	29	F	1	0.381489
BARS_BACAM	76	A	1	0.335677
BARS_BACAM	39	A	1	0.407701
BARS_BACAM	29	A	1	0.781459
BARS_BACAM	35	A	1	0.231584
BARS_BACAM	38	F	1	0.243385
ARGJ_YEAST	215	A	1	0.366278
EPO_MOUSE	41	A	1	0.45121
EPO_MOUSE	41	F	0	0.0459496
EPO_MOUSE	41	I	1	0.349622
ACE1_YEAST	37	E	1	0.878205
ACE1_YEAST	11	Y	1	0.866111
LPXA_PSEAE	169	G	1	0.461275
LPXA_PSEAE	169	C	1	0.864753
IBP5_RAT	222	K	1	0.97219
IBP5_RAT	228	A	1	0.823749
PRI1_YEAST	184	Q	1	0.639118
CAH3_HUMAN	63	E	1	0.666218
CAH3_HUMAN	63	D	1	0.801355
UBIQ_BOVIN	6	E	0	0.843887
UBIQ_BOVIN	29	N	0	0.48509
UBIQ_BOVIN	68	Q	0	0.681211
UBIQ_BOVIN	72	Q	0	0.402295
UBIQ_BOVIN	6	Q	0	0.746629
UBIQ_BOVIN	27	Q	0	0.353685
UBIQ_BOVIN	42	E	0	0.733626
UBIQ_BOVIN	29	Q	0	0.192095
UBIQ_BOVIN	68	E	0	0.815915
TNPB_STAAM	57	H	1	0.880842
SYUA_HUMAN	129	A	1	0.796668
SYUA_HUMAN	53	T	1	0.509845
SYUA_HUMAN	30	P	1	0.828599
SYUA_HUMAN	9	A	0	0.70331
SYUA_HUMAN	42	A	0	0.570342
SYUA_HUMAN	87	A	0	0.607616
MIP_HUMAN	138	R	1	0.494139
MIP_HUMAN	134	G	1	0.306821
CY1_RHOCA	226	V	0	0.422298
CY1_RHOCA	204	L	1	0.966154
VDEL_BPP4	94	T	1	0.840888
VDEL_BPP4	100	W	1	0.856502
VDEL_BPP4	101	C	1	0.724928
VDEL_BPP4	127	A	1	0.586749
A26294	277	L	1	0.939519
A26294	277	Q	1	0.865465
IHFA_ECOLI	65	L	0	0.940343
IHFA_ECOLI	62	R	1	0.985884
IHFA_ECOLI	65	S	1	0.949296
IHFA_ECOLI	84	D	1	0.842443
IHFA_ECOLI	62	E	1	0.986525
IHFA_ECOLI	66	S	0	0.733685
IHFA_ECOLI	50	D	1	0.808953
RPB3_YEAST	92	R	0	0.972607
RPB3_YEAST	95	R	0	0.915152
SPT4_YEAST	7	S	1	0.858027
SPT4_YEAST	7	H	1	0.892286
SPT4_YEAST	27	H	1	0.982553
SPT4_YEAST	24	S	1	0.951094
SPT4_YEAST	27	S	1	0.977207
SPT4_YEAST	24	H	1	0.964703
CTL1_YEAST	89	A	1	0.834358
CTL1_YEAST	87	A	1	0.727886
CADC_STAAU	58	S	1	0.554922
CADC_STAAU	11	G	0	0.955277
CADC_STAAU	60	G	1	0.548182
CADC_STAAU	7	G	1	0.905471
CADC_STAAU	58	G	1	0.859476
CADC_STAAU	52	G	1	0.712133
CATB_RAT	106	E	1	0.808336
CATB_RAT	152	Q	1	0.831664
DEBSG	283	K	0	0.207878
DEBSG	283	R	0	0.282509
AROA_BACSU	104	Q	1	0.545981
AROA_BACSU	104	K	1	0.664859
PA1_ECOLI	176	A	1	0.694579
PA1_ECOLI	176	Q	1	0.471836
PA1_ECOLI	176	D	1	0.199653
UCRI_RHOSH	129	G	1	0.893186
UCRI_RHOSH	133	D	1	0.901547
UCRI_RHOSH	134	S	1	0.970781
UCRI_RHOSH	131	C	1	0.89942
UCRI_RHOSH	151	S	1	0.709784
REFR_VACCV	27	K	1	0.833141
STOM_HUMAN	86	S	1	0.870086
STOM_HUMAN	52	S	0	0.516792
STOM_HUMAN	29	S	1	0.683208
RARA_HUMAN	377	R	0	0.41071
RARA_HUMAN	384	R	1	0.878305
KAIN_HUMAN	387	G	1	0.589685
KAIN_HUMAN	388	R	1	0.533339
P2RX7_HUMAN	496	A	1	0.626217
RAD3_YEAST	48	R	1	0.405488
TBA1_HUMAN	394	E	0	0.593909
TBA1_HUMAN	390	S	0	0.278471
DPOLB_HUMAN	275	V	1	0.819651
DPOLB_HUMAN	282	K	1	0.32676
DPOLB_HUMAN	282	A	1	0.620739
DUS3_HUMAN	131	A	1	0.235825
DUS3_HUMAN	92	N	1	0.968278
DUS3_HUMAN	14	N	1	0.39709
DUS3_HUMAN	110	N	1	0.228809
DUS3_HUMAN	6	Q	0	0.897781
DUS3_HUMAN	32	Q	0	0.595911
HYEP_HUMAN	113	H	1	0.549617
HYEP_HUMAN	139	R	1	0.797621
IBB1_SOYBN	57	P	1	0.612442
IBB1_SOYBN	56	P	1	0.957111
IBB1_SOYBN	82	M	1	0.599873
IBB1_SOYBN	82	V	1	0.523162
IBB1_SOYBN	82	F	1	0.343202
IBB1_SOYBN	82	W	1	0.69901
IBB1_SOYBN	58	L	1	0.793664
IBB1_SOYBN	82	G	1	0.745951
IBB1_SOYBN	82	A	1	0.602654
ATTY_HUMAN	433	Q	1	0.507145
ATTY_HUMAN	433	W	1	0.764252
TRM1_CAEEL	317	P	0	0.882814
TRM1_CAEEL	246	A	1	0.91656
LACB_BOVIN	86	M	1	0.775682
LACB_BOVIN	152	A	0	0.676598
LACB_BOVIN	120	C	1	0.531878
LACB_BOVIN	35	Y	0	0.52712
LACB_BOVIN	157	M	0	0.709725
LACB_BOVIN	148	C	1	0.371871
LACB_BOVIN	35	A	0	0.79848
FPR1_HUMAN	301	F	1	0.525894
FPR1_HUMAN	297	A	1	0.766302
FPR1_HUMAN	301	A	1	0.920076
CBPE_RAT	342	Q	1	0.912656
CBPE_RAT	342	K	1	0.894484
E3GL_ADE02	118	S	0	0.920848
E3GL_ADE02	100	S	1	0.567775
E3GL_ADE02	39	A	0	0.964974
E3GL_ADE02	45	S	1	0.947979
E3GL_ADE02	139	S	0	0.215577
E3GL_ADE02	28	S	1	0.967105
E3GL_ADE02	126	S	0	0.29922
E3GL_ADE02	39	S	1	0.972356
F16P1_HUMAN	324	S	0	0.838071
F16P1_HUMAN	176	D	1	0.850142
F16P1_HUMAN	163	S	1	0.804029
FUMC_ECOLI	188	N	1	0.768504
FUMC_ECOLI	129	N	1	0.789718
VG02_VACCV	151	R	1	0.906329
A4GAT_HUMAN	183	K	1	0.546603
A4GAT_HUMAN	187	D	1	0.686633
A4GAT_HUMAN	251	L	1	0.801593
GBRA1_HUMAN	232	T	1	0.716082
GBRA1_HUMAN	239	I	1	0.516673
KAD_BACSU	153	C	1	0.81633
KAD_BACSU	138	N	0	0.641454
KAD_BACSU	153	H	0	0.968079
KAD_BACSU	153	T	0	0.763651
KAD_BACSU	130	H	0	0.777134
RNA1_YEAST	17	F	0	0.920802
RNA1_YEAST	194	V	0	0.800197
RNA1_YEAST	395	E	0	0.310597
SODF_SULSO	87	F	1	0.0697466
IGHG4_HUMAN	176	Y	0	0.695258
IGHG4_HUMAN	210	A	0	0.642578
IGHG4_HUMAN	114	L	1	0.690161
IGHG4_HUMAN	211	P	1	0.602294
UVRD_ECOLI	30	D	1	0.857981
GSHR_HUMAN	241	S	1	0.818355
GSHR_HUMAN	158	L	1	0.889774
A57356	201	A	1	0.932391
A57356	97	A	1	0.653375
A57356	201	Q	1	0.899995
A57356	96	A	0	0.855718
PTHP_STACA	86	A	1	0.980261
PTHP_STACA	84	A	0	0.852648
PTHP_STACA	18	A	1	0.244863
PTHP_STACA	17	H	1	0.314088
METK_HUMAN	120	C	0	0.591406
METK_HUMAN	68	C	1	0.285765
METK_HUMAN	60	C	1	0.624522
ERCC4_HUMAN	788	W	1	0.885698
P2BB_HUMAN	361	A	1	0.908767
P2BB_HUMAN	351	A	1	0.943262
FOS_MOUSE	167	G	0	0.410387
FOS_MOUSE	184	G	0	0.164626
FOS_MOUSE	199	G	0	0.659225
AMY_BACST	323	Y	1	0.647199
AMY_BACST	323	F	1	0.345485
HSF1_HUMAN	147	E	1	0.862982
HSF1_HUMAN	147	K	1	0.909315
CHIB_ARATH	207	F	1	0.200042
CHIB_ARATH	207	A	1	0.614737
CHIB_ARATH	207	H	0	0.467381
CHIB_ARATH	207	M	1	0.782743
1433Z_BOVIN	49	E	1	0.43049
1433Z_BOVIN	220	D	1	0.390263
1433Z_BOVIN	60	E	1	0.565763
1433Z_BOVIN	56	E	1	0.859733
1433Z_BOVIN	176	D	1	0.787324
1433Z_BOVIN	216	D	0	0.243391
RU17_HUMAN	173	P	0	0.614169
RU17_HUMAN	173	Q	0	0.507895
RU17_HUMAN	148	Y	1	0.251129
S16132	198	C	1	0.842454
S16132	207	A	1	0.529461
S16132	198	A	1	0.858969
B4GT1_HUMAN	284	G	1	0.932724
B4GT1_HUMAN	171	S	0	0.955198
B4GT1_HUMAN	129	S	1	0.928816
CBPA1_HUMAN	365	A	1	0.496865
CBPA1_HUMAN	378	A	1	0.710586
CBPA1_HUMAN	378	G	1	0.857082
DSBA_ECOLI	52	S	1	0.899517
DSBA_ECOLI	51	P	1	0.315506
DSBA_ECOLI	51	S	1	0.410393
DSBA_ECOLI	49	A	1	0.913156
DSBA_ECOLI	49	S	1	0.934366
DSBA_ECOLI	51	L	1	0.638779
DSBA_ECOLI	51	R	1	0.555211
DSBA_ECOLI	52	A	0	0.874958
CASP9_HUMAN	287	A	1	0.962739
CASP9_HUMAN	315	A	1	0.822271
VVVP13	266	A	0	0.894513
FMR1_HUMAN	241	N	1	0.890778
FMR1_HUMAN	304	N	1	0.953722
JC1139	86	W	1	0.647142
JC1139	83	S	1	0.703691
JC1139	79	A	1	0.620539
JC1139	88	A	1	0.757291
JC1139	73	L	1	0.0948292
JC1139	55	A	0	0.452452
JC1139	59	A	0	0.725931
JC1139	91	A	1	0.852732
JC1139	87	A	1	0.850347
JC1139	81	A	0	0.305367
JC1139	86	A	1	0.389866
JC1139	83	Q	1	0.835568
JC1139	56	A	0	0.642662
JC1139	87	W	0	0.754795
IMP2_YEAST	91	H	1	0.734467
IMP2_YEAST	124	Y	1	0.951255
IMP2_YEAST	91	R	1	0.531645
IMP2_YEAST	124	E	1	0.78706
IMP2_YEAST	41	A	1	0.934395
IMP2_YEAST	92	A	1	0.860709
IMP2_YEAST	41	T	1	0.897945
IMP2_YEAST	131	N	1	0.890116
IMP2_YEAST	124	N	1	0.861698
TSX_ECOLI	49	L	1	0.941317
TSX_ECOLI	239	R	1	0.682212
TSX_ECOLI	50	E	1	0.820529
TSX_ECOLI	262	D	1	0.908531
TSX_ECOLI	261	D	1	0.936035
TSX_ECOLI	50	R	1	0.881127
AMPM2_HUMAN	339	N	1	0.971257
AMPM2_HUMAN	228	A	0	0.804024
AMPM2_HUMAN	231	N	1	0.922283
HBEGF_CERAE	192	F	1	0.922986
HBEGF_CERAE	141	H	1	0.568653
HBEGF_CERAE	133	A	0	0.701565
HBEGF_CERAE	192	A	1	0.944854
HBEGF_CERAE	133	N	1	0.437516
HBEGF_CERAE	141	K	1	0.548206
HBEGF_CERAE	186	A	0	0.72942
S37460	328	A	1	0.831078
S37460	328	G	1	0.759207
S37460	315	V	1	0.56654
S37460	340	A	1	0.554065
IGF2_HUMAN	51	E	1	0.870102
IGF2_HUMAN	32	G	1	0.837274
IGF2_HUMAN	50	L	1	0.908371
IGF2_HUMAN	30	R	1	0.461955
IGF2_HUMAN	50	S	1	0.869979
IGF2_HUMAN	51	L	1	0.882789
IGF2_HUMAN	73	E	1	0.795805
IGF2_HUMAN	83	A	1	0.809779
IGF2_HUMAN	67	L	1	0.547209
IGF2_HUMAN	72	E	1	0.605477
A28622	4	N	1	0.964296
A28622	7	F	0	0.373248
A28622	9	A	1	0.427156
A28622	15	A	0	0.867072
A28622	75	L	0	0.846586
A28622	54	I	0	0.947314
A28622	120	D	0	0.963861
A28622	134	S	1	0.276911
A28622	89	L	1	0.935339
A28622	15	D	0	0.670274
A28622	122	D	0	0.949424
MEI2_SCHPO	240	L	1	0.755905
MEI2_SCHPO	644	A	1	0.775499
CHK1_HUMAN	130	A	1	0.787604
CHK1_HUMAN	317	A	1	0.88333
CHK1_HUMAN	345	A	1	0.944597
S56289	253	D	1	0.541886
S56289	248	K	1	0.819976
S56289	250	Q	1	0.640054
S56289	249	K	1	0.913172
S56289	260	R	0	0.178566
HLYDC_ECOLI	478	L	1	0.96965
HLYDC_ECOLI	475	T	1	0.901043
HLYDC_ECOLI	477	T	1	0.956774
ACHA7_HUMAN	274	T	1	0.196039
BLH1_YEAST	73	R	1	0.768362
BLH1_YEAST	73	A	1	0.663512
BLH1_YEAST	369	G	1	0.906994
BLH1_YEAST	73	S	1	0.700212
GSK3B_HUMAN	96	K	1	0.170547
GSK3B_HUMAN	96	A	1	0.406596
GSK3B_HUMAN	9	A	1	0.762628
GSK3B_HUMAN	128	A	1	0.865234
A35745	45	F	1	0.504687
A35745	267	M	1	0.879337
A35745	291	Q	1	0.886031
A35745	294	K	1	0.895468
A35745	153	F	1	0.709913
TPIS_HUMAN	98	Q	1	0.850115
TPIS_HUMAN	193	A	0	0.0983375
TPIS_HUMAN	14	Q	1	0.94058
TPIS_HUMAN	179	D	0	0.217053
TPIS_HUMAN	105	D	1	0.364785
TPIS_HUMAN	179	A	0	0.288202
TPIS_HUMAN	215	P	0	0.903937
APOE_MOUSE	79	R	1	0.3751
ADH1_BACST	40	S	1	0.120802
ADH1_BACST	43	A	1	0.851206
ADH1_BACST	43	R	1	0.840587
ADH1_BACST	38	S	1	0.9575
ADH1_BACST	40	A	1	0.502578
TF65_HUMAN	38	S	0	0.621817
TF65_HUMAN	39	I	1	0.911111
TF65_HUMAN	36	A	1	0.739064
GAB1_HUMAN	627	F	1	0.755232
GAB1_HUMAN	659	F	1	0.694563
LYSC1_CANFA	56	L	1	0.325129
LYSC1_CANFA	21	G	1	0.792401
LYSC1_CANFA	109	K	1	0.0457328
LYSC1_CANFA	93	S	1	0.0961466
DHE4_SALTY	286	Q	1	0.718627
DHE4_SALTY	286	R	1	0.710906
DHE4_SALTY	286	E	1	0.825692
DHE4_SALTY	283	I	1	0.099538
DHE4_SALTY	284	Q	1	0.291318
IRK2_HUMAN	218	W	1	0.952607
IRK2_HUMAN	71	V	1	0.771904
MURA_ECOLI	115	S	1	0.951736
MURA_ECOLI	115	N	1	0.965283
MURA_ECOLI	115	D	1	0.950462
MURA_ECOLI	115	A	1	0.929067
MURA_ECOLI	115	E	1	0.952706
CP2CB_RAT	116	S	1	0.713067
CP2CB_RAT	30	A	0	0.962973
CP2CB_RAT	4	A	1	0.742354
CP2CB_RAT	187	L	1	0.824355
DDEC	61	W	1	0.401964
DDEC	61	H	1	0.624322
DDEC	61	V	1	0.851041
DDEC	61	L	1	0.87254
DDEC	61	Y	1	0.436219
DDEC	61	S	1	0.877495
GBRA6_RAT	119	H	1	0.55549
STF1_HUMAN	35	E	1	0.394907
IRK1_HUMAN	171	D	1	0.0396153
IRK1_HUMAN	171	S	0	0.129403
IRK1_HUMAN	171	T	0	0.282451
IRK1_HUMAN	171	H	0	0.112256
IRK1_HUMAN	171	Q	0	0.0493691
CYB_MOUSE	142	A	1	0.179112
CYB_MOUSE	38	V	1	0.246389
CYB_MOUSE	294	F	1	0.13468
CYB_MOUSE	231	D	1	0.574091
CYB_MOUSE	147	M	1	0.268305
NEUY_PIG	32	G	1	0.370112
NEUY_PIG	35	A	1	0.20283
NEUY_PIG	18	A	1	0.891717
NEUY_PIG	39	A	1	0.371304
NEUY_PIG	43	P	1	0.179772
NEUY_PIG	31	A	1	0.0381383
NEUY_PIG	42	A	1	0.518882
NEUY_PIG	11	A	1	0.978194
NEUY_PIG	37	A	1	0.321243
NEUY_PIG	17	A	1	0.970205
NEUY_PIG	33	A	1	0.637763
NEUY_PIG	27	G	1	0.267624
NEUY_PIG	44	A	1	0.793462
NEUY_PIG	38	A	1	0.161501
NEUY_PIG	34	A	1	0.211703
NEUY_PIG	40	A	1	0.368086
NEUY_PIG	43	I	1	0.6713
NEUY_PIG	36	A	1	0.581743
NEUY_PIG	16	A	0	0.55446
NEUY_PIG	43	A	1	0.390975
NEUY_PIG	45	A	1	0.794842
NEUY_PIG	41	A	1	0.28679
NEUY_PIG	29	A	1	0.656755
NEUY_PIG	30	A	1	0.141936
BGAL_SULSO	387	Q	1	0.69593
BGAL_SULSO	387	G	1	0.871474
BGAL_SULSO	206	Q	1	0.707892
BGAL_SULSO	387	A	1	0.753383
A40671	206	D	1	0.899596
A40671	44	A	1	0.866885
CCR5_HUMAN	269	A	1	0.955741
CCR5_HUMAN	323	A	0	0.863879
CCR5_HUMAN	324	A	0	0.937267
CCR5_HUMAN	321	A	0	0.914041
CCR5_HUMAN	178	A	1	0.929953
CCR5_HUMAN	101	A	1	0.812965
TDT_HUMAN	343	E	1	0.658387
TDT_HUMAN	345	E	1	0.550938
TDT_HUMAN	336	A	1	0.82786
TDT_HUMAN	336	Q	1	0.673423
KIME_HUMAN	301	T	1	0.770037
KIME_HUMAN	310	M	1	0.894268
KIME_HUMAN	20	P	1	0.95116
KIME_HUMAN	334	T	1	0.740677
KIME_HUMAN	268	T	1	0.722625
HSP82_YEAST	525	I	1	0.904121
HSP82_YEAST	313	N	1	0.903737
HSP82_YEAST	431	K	1	0.839398
DHOM_YEAST	208	Q	1	0.914718
DHOM_YEAST	208	L	1	0.970326
DHOM_YEAST	223	V	1	0.624457
DHOM_YEAST	219	L	1	0.827654
DHOM_YEAST	117	A	1	0.865877
DHOM_YEAST	208	D	1	0.904736
AMYP_HUMAN	315	N	1	0.65573
AMYP_HUMAN	212	N	1	0.583595
AMYP_HUMAN	212	A	1	0.9278
AMYP_HUMAN	248	Q	1	0.835211
BZRP_HUMAN	156	A	0	0.349236
BZRP_HUMAN	153	R	0	0.0640073
BZRP_HUMAN	43	A	0	0.324025
BZRP_HUMAN	103	A	0	0.794553
BZRP_HUMAN	46	A	0	0.10055
BZRP_HUMAN	39	G	1	0.920585
BZRP_HUMAN	27	A	0	0.434319
BZRP_HUMAN	25	Y	0	0.672671
BZRP_HUMAN	31	F	0	0.422023
BZRP_HUMAN	32	G	1	0.288281
BZRP_HUMAN	26	T	1	0.630114
BZRP_HUMAN	24	Q	0	0.319337
LAMA_HUMAN	392	N	0	0.738507
LAMA_HUMAN	392	I	0	0.77831
LAMA_HUMAN	22	A	1	0.555577
ATPG_BACP3	110	C	0	0.934737
RCEL_RHOSH	223	G	1	0.793452
RCEL_RHOSH	223	N	1	0.666606
RCEL_RHOSH	223	D	1	0.833962
RCEL_RHOSH	209	Y	1	0.895641
RCEL_RHOSH	223	T	1	0.7496
RCEL_RHOSH	223	A	1	0.69102
RCEL_RHOSH	229	M	1	0.19917
RCEL_RHOSH	209	F	1	0.869139
SUH_MOUSE	267	A	0	0.810419
SUH_MOUSE	230	G	1	0.749442
SUH_MOUSE	218	H	1	0.777983
SUH_MOUSE	220	G	1	0.892876
SIA8B_MOUSE	89	Q	1	0.795109
SIA8B_MOUSE	134	Q	0	0.713748
SIA8B_MOUSE	219	Q	1	0.802785
SIA8B_MOUSE	234	Q	1	0.853612
SIA8B_MOUSE	72	Q	0	0.774503
SIA8B_MOUSE	60	Q	0	0.930784
FCER2_HUMAN	191	S	1	0.893909
FCER2_HUMAN	273	S	1	0.990767
FCER2_HUMAN	160	S	1	0.887776
FCER2_HUMAN	174	S	1	0.915562
FCER2_HUMAN	282	S	1	0.808399
FCER2_HUMAN	163	S	1	0.981966
FCER2_HUMAN	259	S	1	0.684474
FCER2_HUMAN	288	S	0	0.935272
IFNA2_HUMAN	70	S	0	0.397311
IFNA2_HUMAN	53	I	1	0.659261
IFNA2_HUMAN	55	E	0	0.560781
IFNA2_HUMAN	53	N	1	0.848701
IFNA2_HUMAN	56	K	1	0.649311
IFNA2_HUMAN	71	H	0	0.56485
IFNA2_HUMAN	56	A	1	0.850293
IFNA2_HUMAN	70	Y	0	0.266153
IFNA2_HUMAN	55	A	0	0.829023
IFNA2_HUMAN	70	C	0	0.238009
IFNA2_HUMAN	55	N	1	0.844986
IFNA2_HUMAN	56	M	1	0.655333
CREB1_RAT	299	Q	0	0.144354
CREB1_RAT	298	A	1	0.263267
CREB1_RAT	300	A	1	0.313777
CREB1_RAT	305	Q	1	0.081857
CREB1_RAT	294	T	1	0.149213
CREB1_RAT	305	R	1	0.122863
CREB1_RAT	303	Q	1	0.130745
TOX1_BORPE	194	G	1	0.865946
TOX1_BORPE	193	K	0	0.890073
TOX1_BORPE	143	G	1	0.835555
TOX1_BORPE	133	E	0	0.754478
TOX1_BORPE	163	G	1	0.731985
TOX1_BORPE	163	D	1	0.602993
TOX1_BORPE	158	D	1	0.850386
TOX1_BORPE	169	E	1	0.719404
TOX1_BORPE	155	E	1	0.755011
WMLJB1	120	A	1	0.885706
WMLJB1	169	A	1	0.484327
WMLJB1	86	K	1	0.603069
PAPD_ECOLI	29	G	1	0.949394
PAPD_ECOLI	29	A	1	0.910727
PAPD_ECOLI	188	H	0	0.831286
PAPD_ECOLI	188	D	0	0.682827
PAPD_ECOLI	133	M	1	0.896055
PAPD_ECOLI	133	A	1	0.897993
PAPD_ECOLI	188	T	1	0.633887
PAPD_ECOLI	193	K	1	0.971287
PAPD_ECOLI	29	M	1	0.911391
PAPD_ECOLI	188	G	1	0.704268
NUF1_YEAST	913	W	0	0.633162
NUF1_YEAST	897	C	0	0.783839
TYRT_STRAT	102	L	1	0.80157
TYRT_STRAT	36	Y	0	0.970722
TYRT_STRAT	35	I	0	0.930083
TYRT_STRAT	117	D	1	0.767661
ONCM_HUMAN	201	G	1	0.633045
ONCM_HUMAN	105	S	1	0.0790777
ONCM_HUMAN	196	G	1	0.193184
ONCM_HUMAN	203	G	1	0.096904
ONCM_HUMAN	194	G	0	0.735666
ONCM_HUMAN	74	S	1	0.782714
ONCM_HUMAN	31	S	1	0.943606
ONCM_HUMAN	199	G	1	0.204369
ONCM_HUMAN	192	S	1	0.861596
ONCM_HUMAN	152	S	1	0.622082
ONCM_HUMAN	209	G	1	0.707014
UBIQ_HUMAN	8	A	1	0.946065
UBIQ_HUMAN	72	L	1	0.581188
UBIQ_HUMAN	58	A	0	0.69221
UBIQ_HUMAN	67	N	1	0.916106
UBIQ_HUMAN	42	L	1	0.585456
UBIQ_HUMAN	24	A	0	0.410524
UBIQ_HUMAN	76	A	1	0.944443
UBIQ_HUMAN	11	R	1	0.719347
UBIQ_HUMAN	27	R	0	0.315048
UBIQ_HUMAN	52	A	0	0.925826
UBIQ_HUMAN	4	C	1	0.903501
UBIQ_HUMAN	54	L	1	0.808094
UBIQ_HUMAN	14	C	1	0.768303
UBIQ_HUMAN	66	C	0	0.863655
UBIQ_HUMAN	6	A	1	0.957988
UBIQ_HUMAN	27	A	0	0.731247
UBIQ_HUMAN	44	A	0	0.937156
UBIQ_HUMAN	68	N	0	0.689488
UBIQ_HUMAN	51	A	1	0.939253
UBIQ_HUMAN	74	L	1	0.91387
UBIQ_HUMAN	33	R	0	0.501723
UBIQ_HUMAN	19	S	0	0.672504
UBIQ_HUMAN	6	R	0	0.639001
UBIQ_HUMAN	39	A	0	0.651221
UBIQ_HUMAN	48	C	1	0.899515
UBIQ_HUMAN	59	F	1	0.838605
UBIQ_HUMAN	45	W	0	0.445144
UBIQ_HUMAN	68	K	1	0.817308
CLCN1_HUMAN	200	R	1	0.790898
CLCN1_HUMAN	496	S	1	0.100872
ITA5_HUMAN	198	A	0	0.86878
ITA5_HUMAN	196	A	0	0.866575
IMPA1_HUMAN	95	S	1	0.833086
IMPA1_HUMAN	36	Q	1	0.938357
IMPA1_HUMAN	93	N	1	0.791796
IMPA1_HUMAN	70	Q	1	0.872147
IMPA1_HUMAN	90	N	1	0.521153
IMPA1_HUMAN	70	D	1	0.899226
IMPA1_HUMAN	36	I	1	0.983064
IMPA1_HUMAN	218	A	1	0.324135
IMPA1_HUMAN	217	Q	1	0.463574
IMPA1_HUMAN	95	A	1	0.86497
LKHA4_HUMAN	415	D	1	0.632029
LKHA4_HUMAN	415	E	1	0.542915
LKHA4_HUMAN	415	Q	0	0.379852
LKHA4_HUMAN	415	T	0	0.679811
XYNA_PSEFL	577	A	1	0.911169
XYNA_PSEFL	351	A	1	0.823502
XYNA_PSEFL	351	F	1	0.579501
XYNA_PSEFL	578	A	1	0.846234
TRPE_BACCA	429	H	0	0.964192
TRPE_BACCA	321	H	1	0.974465
TRPE_BACCA	358	H	1	0.823652
TRPE_BACCA	416	H	1	0.522957
TRPE_BACCA	452	H	1	0.711713
CP2D6_HUMAN	94	R	0	0.682502
CP2D6_HUMAN	169	R	1	0.791001
CP2D6_HUMAN	91	M	0	0.235213
CP2D6_HUMAN	486	T	0	0.546987
CP2D6_HUMAN	34	S	1	0.92816
ZAP70_HUMAN	80	Q	0	0.786409
ZAP70_HUMAN	369	R	1	0.857674
ZAP70_HUMAN	572	L	1	0.39142
ZAP70_HUMAN	292	F	1	0.816317
COX1_HUMAN	273	T	1	0.534401
COX1_HUMAN	280	T	1	0.508105
IPF1_HUMAN	59	L	1	0.939685
IPF1_HUMAN	163	E	1	0.319403
IPF1_HUMAN	76	N	1	0.876531
IPF1_HUMAN	197	H	1	0.831761
IPF1_HUMAN	140	T	0	0.726
IPF1_HUMAN	18	R	1	0.938855
CY1_YEAST	48	P	1	0.531098
CY1_YEAST	189	N	0	0.0847027
CY1_YEAST	42	P	0	0.348307
CY1_YEAST	45	D	0	0.531786
S30051	417	Q	0	0.328881
S30051	419	V	1	0.520841
S30051	398	L	0	0.0852509
S30051	418	I	0	0.652958
SELD_ECOLI	19	S	1	0.857236
SELD_ECOLI	17	S	1	0.961476
SELD_ECOLI	18	V	1	0.904699
SELD_ECOLI	20	Q	1	0.8944
SELD_ECOLI	20	R	1	0.836553
SELD_ECOLI	13	N	0	0.894017
IL8_HUMAN	32	A	1	0.584053
IL8_HUMAN	42	A	0	0.872236
IL8_HUMAN	40	A	0	0.394308
IL8_HUMAN	35	A	0	0.650796
IL8_HUMAN	52	Y	1	0.328994
IL8_HUMAN	48	S	1	0.348756
IL8_HUMAN	33	Q	1	0.561021
IL8_HUMAN	54	A	1	0.927249
IL8_HUMAN	54	Y	1	0.785777
IL8_HUMAN	31	D	1	0.811388
IL8_HUMAN	41	A	0	0.876334
IL8_HUMAN	31	A	1	0.913584
IL8_HUMAN	38	A	0	0.864792
IL8_HUMAN	39	A	0	0.874219
IL8_HUMAN	30	A	0	0.659697
IL8_HUMAN	31	Q	1	0.893531
IL8_HUMAN	48	A	1	0.514949
IL8_HUMAN	31	N	1	0.780573
IL8_HUMAN	33	A	1	0.775867
IL8_HUMAN	45	A	1	0.909637
IL8_HUMAN	37	A	1	0.796297
IL8_HUMAN	60	A	0	0.967323
IL8_HUMAN	33	K	1	0.545954
IL8_HUMAN	48	D	1	0.578333
IMB1_HUMAN	178	F	1	0.65193
IMB1_HUMAN	178	D	1	0.586873
IMB1_HUMAN	178	A	1	0.637106
NODZ_AZOCA	183	R	1	0.773281
NODZ_AZOCA	183	A	1	0.918323
NODZ_AZOCA	182	K	1	0.695006
NODZ_AZOCA	275	N	1	0.438237
NODZ_AZOCA	182	A	1	0.880079
NODZ_AZOCA	182	D	1	0.909916
NODZ_AZOCA	185	D	1	0.845777
NODZ_AZOCA	185	A	1	0.959948
NODZ_AZOCA	275	A	1	0.555422
GCAT_AERHY	193	N	0	0.516538
GCAT_AERHY	198	N	0	0.4719
GCAT_AERHY	34	N	1	0.791781
GCAT_AERHY	36	G	1	0.846954
GCAT_AERHY	244	F	0	0.76162
GCAT_AERHY	248	F	1	0.832913
GCAT_AERHY	48	F	0	0.552821
GCAT_AERHY	247	N	0	0.855664
GCAT_AERHY	36	V	1	0.531939
WNRFMS	211	I	1	0.165125
WNRFMS	211	F	1	0.0276922
WNRFMS	253	F	1	0.0246001
WNRFMS	253	Y	1	0.0391281
WNRFMS	223	V	1	0.373455
WNRFMS	211	L	1	0.0967367
MERA_PSEAE	141	S	1	0.887263
MERA_PSEAE	14	A	0	0.86029
MERA_PSEAE	141	A	1	0.910931
MERA_PSEAE	136	A	1	0.887895
MERA_PSEAE	136	S	1	0.895886
RHOA_HUMAN	65	E	1	0.241734
SAP3_HUMAN	138	R	1	0.951494
OCTN2_HUMAN	478	L	1	0.665743
OCTN2_HUMAN	452	A	1	0.915559
OCTN2_HUMAN	452	K	1	0.889492
OCTN2_HUMAN	452	Q	1	0.832427
OCTN2_HUMAN	452	D	1	0.810675
ACTB_HUMAN	245	D	1	0.950776
ACTB_HUMAN	374	S	1	0.75855
ACTB_HUMAN	38	A	1	0.933406
ACTB_HUMAN	245	K	1	0.891552
RDECFF	248	A	1	0.661857
RDECFF	249	L	1	0.964698
RDECFF	248	S	1	0.80442
RDECFF	233	S	1	0.918775
RDECFF	249	H	1	0.960029
DYR_LACCA	77	A	1	0.615365
DYR_LACCA	64	A	1	0.869671
DYR_LACCA	62	A	1	0.826202
DYR_LACCA	54	A	1	0.924158
DYR_LACCA	43	A	1	0.753232
DYR_LACCA	21	H	1	0.900456
DYR_LACCA	63	A	1	0.898665
ACBP_BOVIN	69	G	1	0.743314
ACBP_BOVIN	77	A	1	0.381097
ACBP_BOVIN	21	H	1	0.468867
ACBP_BOVIN	28	A	1	0.784329
ACBP_BOVIN	21	A	1	0.657095
ACBP_BOVIN	32	A	1	0.706925
ACBP_BOVIN	32	E	1	0.582828
ACBP_BOVIN	25	A	1	0.48463
ACBP_BOVIN	28	N	1	0.797587
ACBP_BOVIN	5	A	1	0.937687
ACBP_BOVIN	26	A	1	0.0576858
ACBP_BOVIN	33	A	1	0.651215
ACBP_BOVIN	35	A	1	0.822493
ACBP_BOVIN	28	F	1	0.479253
ACBP_BOVIN	54	A	1	0.789632
ACBP_BOVIN	39	A	1	0.634976
ACBP_BOVIN	73	A	1	0.660065
ACBP_BOVIN	9	G	1	0.655707
ACBP_BOVIN	34	G	1	0.55085
ACBP_BOVIN	19	A	1	0.960134
ACBP_BOVIN	80	A	1	0.580495
ACBP_BOVIN	44	A	1	0.928128
ACBP_BOVIN	52	M	1	0.70781
ACBP_BOVIN	15	A	1	0.848159
ACBP_BOVIN	54	M	1	0.731361
ACBP_BOVIN	74	A	1	0.46562
ACBP_BOVIN	73	F	1	0.18824
ACBP_BOVIN	67	A	1	0.294123
ACBP_BOVIN	31	N	1	0.814427
ACBP_BOVIN	12	A	1	0.554351
ACBP_BOVIN	32	R	1	0.457336
FEN1_HUMAN	340	A	1	0.813577
FEN1_HUMAN	339	A	0	0.830362
FEN1_HUMAN	337	A	0	0.926817
FEN1_HUMAN	343	A	1	0.802604
FEN1_HUMAN	86	A	1	0.81444
FEN1_HUMAN	342	A	0	0.6424
FEN1_HUMAN	341	A	1	0.750153
FEN1_HUMAN	344	A	1	0.945219
A40262	716	D	1	0.747247
DHB3_HUMAN	268	Y	1	0.146682
DHB3_HUMAN	130	S	1	0.769384
DHB3_HUMAN	176	P	1	0.735309
DHB3_HUMAN	56	T	1	0.861129
DHB3_HUMAN	289	S	0	0.575482
KITH_VACCV	19	R	1	0.330561
KITH_VACCV	114	D	1	0.676959
KITH_VACCV	15	T	1	0.811637
KITH_VACCV	16	V	1	0.934495
KITH_VACCV	82	N	1	0.865024
KITH_VACCV	19	S	1	0.130349
KITH_VACCV	18	T	1	0.11519
KITH_VACCV	19	P	1	0.47707
KITH_VACCV	15	P	1	0.874465
KITH_VACCV	11	V	1	0.941263
KITH_VACCV	17	I	1	0.8468
KITH_VACCV	114	H	1	0.615933
KITH_VACCV	82	L	1	0.961189
KITH_VACCV	82	I	1	0.957308
KITH_VACCV	19	Q	1	0.261476
KITH_VACCV	84	V	1	0.0716133
KITH_VACCV	19	I	1	0.244689
JC5573	744	A	1	0.75644
PIP22_ARATH	223	C	0	0.474876
FZHUF	126	Q	0	0.879177
FZHUF	127	Q	1	0.619763
FZHUF	129	W	1	0.695124
CYTC_HUMAN	35	W	1	0.931426
CYTC_HUMAN	36	F	1	0.506922
CYTC_HUMAN	36	R	1	0.62661
CYTC_HUMAN	94	Q	0	0.925297
CYTC_HUMAN	36	W	1	0.397554
CYTC_HUMAN	37	R	1	0.772166
CYTC_HUMAN	37	E	1	0.93258
CYTC_HUMAN	37	W	1	0.836709
CYTC_HUMAN	132	G	1	0.953013
CYTC_HUMAN	37	A	1	0.908859
CYTC_HUMAN	37	S	1	0.875171
NXL1_NAJKA	65	A	1	0.927613
NXL1_NAJKA	8	R	0	0.753175
NXL1_NAJKA	33	E	1	0.784261
NXL1_NAJKA	28	R	0	0.769165
NXL1_NAJKA	47	A	0	0.832778
NXL1_NAJKA	36	A	1	0.882758
NXL1_NAJKA	29	L	1	0.946245
NXL1_NAJKA	25	A	1	0.934485
NXL1_NAJKA	12	E	0	0.59501
NXL1_NAJKA	38	L	0	0.908333
NXL1_NAJKA	25	H	0	0.734862
NXL1_NAJKA	29	W	0	0.690462
NXL1_NAJKA	8	A	0	0.874631
NXL1_NAJKA	4	A	0	0.931511
NXL1_NAJKA	10	A	0	0.934126
NXL1_NAJKA	25	F	1	0.713833
NXL1_NAJKA	27	N	0	0.75726
NXL1_NAJKA	23	E	1	0.380639
NXL1_NAJKA	29	A	1	0.940679
NXL1_NAJKA	21	F	0	0.442227
NXL1_NAJKA	6	A	0	0.950278
NXL1_NAJKA	27	R	1	0.797999
NXL1_NAJKA	49	E	1	0.759422
NXL1_NAJKA	35	A	1	0.807093
NXL1_NAJKA	7	A	0	0.890479
NXL1_NAJKA	13	A	0	0.700404
NXL1_NAJKA	32	A	0	0.852711
NXL1_NAJKA	9	A	0	0.808793
NXL1_NAJKA	66	A	0	0.833479
NXL1_NAJKA	31	A	0	0.747569
NXL1_NAJKA	28	G	1	0.755956
NXL1_NAJKA	11	A	0	0.934117
NXL1_NAJKA	53	K	0	0.535379
NXL1_NAJKA	5	A	0	0.881184
BLIP_STRCL	178	A	1	0.833144
BLIP_STRCL	85	A	1	0.915894
RUNX2_HUMAN	191	F	1	0.887777
RUNX2_HUMAN	200	A	0	0.7274
RUNX2_HUMAN	199	F	1	0.30576
RUNX2_HUMAN	175	R	1	0.763646
PSBO_WHEAT	31	E	1	0.483833
PSBO_WHEAT	31	A	1	0.439098
PSBO_WHEAT	31	M	1	0.526472
PSBO_WHEAT	32	K	1	0.783389
GNVUH7	1124	G	1	0.277199
RIPT_TRIKI	183	A	1	0.714902
RIPT_TRIKI	212	D	0	0.772886
RIPT_TRIKI	37	F	1	0.607529
RIPT_TRIKI	183	D	1	0.511938
RIPT_TRIKI	179	A	0	0.645203
RIPT_TRIKI	45	L	1	0.718829
RIPT_TRIKI	45	K	0	0.530998
RIPT_TRIKI	30	C	0	0.916343
RIPT_TRIKI	212	A	0	0.811337
RIPT_TRIKI	242	C	0	0.905604
RIPT_TRIKI	196	C	0	0.713656
LEF1_HUMAN	132	A	1	0.690395
LEF1_HUMAN	96	A	0	0.874081
LEF1_HUMAN	114	A	1	0.754406
LEF1_HUMAN	108	A	1	0.949342
LEF1_HUMAN	102	A	1	0.822269
LEF1_HUMAN	200	A	1	0.66616
LEF1_HUMAN	127	A	1	0.668844
LEF1_HUMAN	84	A	1	0.749865
THA_CHICK	395	S	1	0.66175
THA_CHICK	401	K	1	0.621966
THA_CHICK	403	Y	1	0.0979691
THA_CHICK	365	R	1	0.178896
THA_CHICK	399	A	1	0.385199
THA_CHICK	401	Q	1	0.560806
THA_CHICK	403	A	1	0.404347
THA_CHICK	403	P	1	0.607828
IRK4_HUMAN	53	I	1	0.10851
IRK4_HUMAN	11	D	0	0.885244
IRK4_HUMAN	16	Q	0	0.364177
IRK4_HUMAN	17	Q	0	0.210609
IRK4_HUMAN	60	V	1	0.0670113
IRK4_HUMAN	6	G	0	0.966423
IRK4_HUMAN	57	W	1	0.0309435
IRK4_HUMAN	14	T	0	0.48658
DPOL_HBVYW	725	D	1	0.631604
DPOL_HBVYW	540	H	1	0.627246
DPOL_HBVYW	718	H	1	0.31005
DPOL_HBVYW	737	V	1	0.925891
A36098	219	R	1	0.705869
A36098	86	A	1	0.546612
A36098	79	A	0	0.485878
A36098	86	R	1	0.397725
A36098	222	A	0	0.628044
A36098	222	K	0	0.488351
A36098	216	A	1	0.842115
A36098	78	R	1	0.421535
A36098	218	A	0	0.582362
A36098	79	R	0	0.383802
A36098	78	A	1	0.76718
A36098	219	A	1	0.860964
A36098	220	A	0	0.821193
MALK_ECOLI	346	S	1	0.560196
MALK_ECOLI	302	D	1	0.85937
MALK_ECOLI	119	K	1	0.223494
MALK_ECOLI	322	F	1	0.884816
MALK_ECOLI	137	A	1	0.863401
MALK_ECOLI	228	C	1	0.86519
MALK_ECOLI	267	G	1	0.899416
MALK_ECOLI	158	N	1	0.495176
MALK_ECOLI	282	L	1	0.60237
SL9A1_HUMAN	75	D	0	0.685094
SL9A1_HUMAN	163	F	1	0.0710645
SL9A1_HUMAN	454	C	1	0.673196
SL9A1_HUMAN	458	C	1	0.230178
RKYCS	19	H	0	0.914645
RKYCS	14	D	1	0.877325
RKYCS	14	G	1	0.865357
RKYCS	55	F	1	0.793679
RKYCS	21	E	1	0.937438
RKYCS	87	V	1	0.195175
RKYCS	92	L	1	0.828257
RKYCS	14	V	0	0.811669
RKYCS	88	K	1	0.504489
RKYCS	54	S	1	0.8561
RKYCS	91	V	1	0.91471
RKYCS	14	A	0	0.63493
RKYCS	16	D	1	0.783834
RKYCS	17	C	1	0.936886
S01765	51	L	1	0.917569
S01765	55	E	1	0.922711
S01765	60	A	1	0.578625
S01765	31	G	1	0.852801
S01765	57	A	1	0.847029
S01765	59	S	1	0.943301
S01765	52	A	1	0.784486
S01765	56	D	1	0.893968
S01765	36	N	1	0.712928
S01765	81	L	1	0.815551
S01765	135	I	1	0.933379
S01765	53	A	1	0.764202
S01765	58	V	1	0.905315
S01765	166	V	1	0.918085
S01765	31	V	1	0.947763
S01765	54	A	1	0.916892
NEUY_HUMAN	30	F	1	0.977881
NEUY_HUMAN	33	L	1	0.983271
NEUY_HUMAN	31	F	1	0.784238
NEUY_HUMAN	32	C	1	0.957385
NEUY_HUMAN	47	A	1	0.300588
NEUY_HUMAN	47	K	1	0.0440121
NEUY_HUMAN	67	K	1	0.915769
NEUY_HUMAN	43	R	1	0.573004
NEUY_HUMAN	40	G	1	0.889263
NEUY_HUMAN	39	R	1	0.957283
NEUY_HUMAN	34	A	0	0.805899
NEUY_HUMAN	66	R	0	0.760165
NEUY_HUMAN	55	F	1	0.182083
NEUY_HUMAN	33	A	1	0.975955
NEUY_HUMAN	30	H	1	0.97344
NEUY_HUMAN	33	F	1	0.985452
NEUY_HUMAN	32	A	0	0.948077
NEUY_HUMAN	42	G	1	0.63493
NEUY_HUMAN	45	A	1	0.715512
NEUY_HUMAN	58	F	1	0.152784
NEUY_HUMAN	31	A	1	0.477198
NEUY_HUMAN	62	P	1	0.185187
NEUY_HUMAN	41	A	1	0.670706
NEUY_HUMAN	54	F	1	0.299621
NEUY_HUMAN	39	A	1	0.937999
NEUY_HUMAN	38	A	1	0.898165
NEUY_HUMAN	30	L	1	0.978288
NEUY_HUMAN	64	H	1	0.756184
NEUY_HUMAN	32	E	1	0.76347
NEUY_HUMAN	45	K	1	0.749297
NEUY_HUMAN	57	Q	1	0.294884
NEUY_HUMAN	43	A	1	0.460187
NEUY_HUMAN	29	A	1	0.825905
NEUY_HUMAN	44	A	1	0.392792
CCL2_HUMAN	47	F	1	0.408098
CCL2_HUMAN	53	D	1	0.886609
CCL2_HUMAN	51	D	1	0.978882
CCL2_HUMAN	29	A	1	0.894224
CCL2_HUMAN	26	A	1	0.745398
CCL2_HUMAN	53	V	0	0.813688
CCL2_HUMAN	91	L	1	0.788191
CCL2_HUMAN	50	Q	1	0.736341
CSF1R_MOUSE	721	F	1	0.741979
CSF1R_MOUSE	706	F	0	0.329369
CSF1R_MOUSE	697	F	1	0.662832
PSTC_ECOLI	237	Q	1	0.397603
IBP1_HUMAN	68	D	0	0.915115
IBP1_HUMAN	58	D	0	0.788963
IBP1_HUMAN	74	T	0	0.769586
IBP1_HUMAN	251	Y	1	0.864954
IBP1_HUMAN	62	I	0	0.492344
IBP1_HUMAN	63	Y	1	0.93085
IBP1_HUMAN	247	I	1	0.946639
IBP1_HUMAN	257	I	0	0.80123
IBP1_HUMAN	248	N	0	0.477358
IBP1_HUMAN	246	K	0	0.614669
IBP1_HUMAN	249	S	0	0.568342
IBP1_HUMAN	54	Q	0	0.607604
HEMH_YEAST	174	P	1	0.773792
HEMH_YEAST	169	F	1	0.562389
DRD1_HUMAN	321	Y	1	0.104723
DRD1_HUMAN	199	A	1	0.463416
DRD1_HUMAN	202	A	1	0.19924
DRD1_HUMAN	70	V	1	0.778798
DRD1_HUMAN	198	A	1	0.451549
DRD1_HUMAN	319	L	0	0.0536643
DRD1_HUMAN	81	E	1	0.180985
DRD1_HUMAN	283	V	1	0.0916501
A56666	208	E	1	0.826689
A56666	132	L	1	0.22412
A56666	208	A	1	0.830448
A56666	15	A	1	0.689231
A56666	208	P	1	0.469837
A56666	208	N	1	0.664841
A56666	15	K	1	0.535043
A56666	208	Y	1	0.841558
A56666	208	W	1	0.80915
A56666	15	H	1	0.405361
A56666	208	H	1	0.889819
A56666	9	F	1	0.280217
A56666	208	K	1	0.875905
A56666	132	F	1	0.151888
A56666	68	V	1	0.405416
A56666	208	L	1	0.691623
A56666	15	L	1	0.431004
PIN1_HUMAN	63	A	1	0.715676
PIN1_HUMAN	34	A	1	0.916178
PIN1_HUMAN	16	A	0	0.896981
PIN1_HUMAN	23	A	1	0.848163
PIN1_HUMAN	23	F	1	0.755399
PIN1_HUMAN	14	A	0	0.946777
ARSA1_ECOLI	290	S	1	0.303678
ARSA1_ECOLI	311	G	0	0.781399
ARSA1_ECOLI	320	G	0	0.792952
ARSA1_ECOLI	303	G	1	0.780232
ARSA1_ECOLI	290	K	0	0.242961
ARSA1_ECOLI	284	S	1	0.701306
IREB1_HUMAN	437	S	1	0.801447
IREB1_HUMAN	506	S	1	0.933295
IREB1_HUMAN	699	K	1	0.652935
IREB1_HUMAN	503	S	1	0.917117
NEC2_MOUSE	194	D	1	0.721071
NEC2_MOUSE	194	L	1	0.719367
NEC2_MOUSE	309	N	1	0.729633
NEC2_MOUSE	194	A	1	0.816984
UBIQ_YEAST	76	A	1	0.936487
UBIQ_YEAST	29	R	1	0.237662
UBIQ_YEAST	6	R	0	0.623542
UBIQ_YEAST	63	R	1	0.596261
UBIQ_YEAST	11	R	0	0.71726
UBIQ_YEAST	33	R	1	0.472776
UBIQ_YEAST	27	R	1	0.380672
SPT2_YEAST	326	S	0	0.629771
SHC1_MOUSE	423	F	1	0.574789
SPT2_YEAST	327	S	0	0.469512
SHC1_MOUSE	507	L	1	0.924088
SPT2_YEAST	328	S	0	0.54841
SHC1_MOUSE	264	P	1	0.947079
SPT2_YEAST	330	S	0	0.870107
SPT2_YEAST	325	R	0	0.378188
SPT2_YEAST	325	S	1	0.72104
SPT2_YEAST	329	S	1	0.769476
HA1B_MOUSE	98	S	1	0.170783
HA1B_MOUSE	45	S	1	0.287575
HA1B_MOUSE	101	N	0	0.142623
HA1B_MOUSE	96	H	0	0.553517
HA1B_MOUSE	110	A	0	0.752566
HA1B_MOUSE	66	D	1	0.737206
HA1B_MOUSE	137	F	1	0.552338
HA1B_MOUSE	44	I	0	0.357639
HA1B_MOUSE	43	F	1	0.276194
HA1B_MOUSE	51	N	0	0.613293
VEGP_HUMAN	146	W	1	0.55761
VEGP_HUMAN	102	C	0	0.918022
VEGP_HUMAN	102	W	0	0.8338
VEGP_HUMAN	35	F	1	0.629938
VEGP_HUMAN	35	C	1	0.791597
VEGP_HUMAN	35	Y	1	0.266278
AFSQ1_STRCO	52	E	1	0.805967
EP15_MOUSE	19	F	0	0.267742
EP15_MOUSE	23	F	0	0.221328
EP15_MOUSE	22	F	0	0.349683
EP15_MOUSE	850	F	1	0.893363
ADHE_HORSE	93	A	1	0.948291
ADHE_HORSE	228	R	1	0.572791
ADHE_HORSE	57	F	0	0.647134
ADHE_HORSE	203	G	1	0.396344
ADHE_HORSE	48	T	1	0.274256
ADHE_HORSE	203	A	1	0.430274
ADHE_HORSE	51	Q	1	0.895014
ADHE_HORSE	203	L	1	0.190328
ADHE_HORSE	292	S	1	0.790363
ADHE_HORSE	93	W	1	0.500637
IF3_ECOLI	107	F	1	0.249225
IF3_ECOLI	110	L	1	0.646988
IF3_ECOLI	107	L	1	0.36082
IF3_ECOLI	110	R	1	0.131247
B37083	291	M	1	0.931689
B37083	27	D	0	0.77713
B37083	31	L	0	0.600287
B37083	288	K	1	0.75078
B37083	130	M	0	0.707631
B37083	131	D	0	0.875958
B37083	288	L	0	0.925566
B37083	289	D	1	0.659413
B37083	292	L	0	0.733391
B37083	290	K	1	0.827562
B37083	290	L	0	0.703814
B37083	292	K	1	0.913989
CBL_HUMAN	306	E	1	0.841649
CBL_HUMAN	700	F	1	0.894257
CBL_HUMAN	774	F	1	0.792784
CBL_HUMAN	381	A	1	0.892364
KPPR1_RHOSH	186	Q	1	0.412628
KPPR1_RHOSH	53	M	0	0.754242
KPPR1_RHOSH	173	Q	1	0.891999
KPPR1_RHOSH	42	A	1	0.897468
KPPR1_RHOSH	131	A	1	0.776654
KPPR1_RHOSH	187	Q	1	0.894602
KPPR1_RHOSH	49	Q	1	0.867768
KPPR1_RHOSH	165	M	1	0.802624
KPPR1_RHOSH	169	A	1	0.87944
KPPR1_RHOSH	178	A	1	0.464788
KPPR1_RHOSH	46	Q	1	0.852617
KPPR1_RHOSH	45	N	1	0.860003
KPPR1_RHOSH	42	N	1	0.780019
KPPR1_RHOSH	168	Q	1	0.75343
UMUC_ECOLI	342	Q	1	0.728425
UMUC_ECOLI	287	S	1	0.417576
UMUC_ECOLI	277	E	1	0.275093
UMUC_ECOLI	351	I	1	0.69323
UMUC_ECOLI	287	L	1	0.299948
UMUC_ECOLI	10	L	1	0.611273
UMUC_ECOLI	270	C	1	0.676741
UMUC_ECOLI	290	K	1	0.657117
UMUC_ECOLI	75	K	1	0.530189
UMUC_ECOLI	101	N	1	0.740406
AMPM_ECOLI	65	F	0	0.288497
AMPM_ECOLI	171	L	1	0.950601
AMPM_ECOLI	204	V	1	0.825437
AMPM_ECOLI	70	S	1	0.905924
AMPM_ECOLI	235	V	1	0.839134
AMPM_ECOLI	59	S	0	0.907589
AMPM_ECOLI	177	L	0	0.727361
AMPM_ECOLI	62	F	0	0.791053
AMPM_ECOLI	108	A	1	0.947663
AMPM_ECOLI	97	A	1	0.949135
AMPM_ECOLI	221	L	1	0.944858
CEECDL	216	F	1	0.864706
CEECDL	270	Q	1	0.86938
CEECDL	257	N	1	0.824122
CEECDL	216	K	1	0.956278
CEECDL	282	R	1	0.884743
CEECDL	144	A	1	0.923008
CEECDL	215	E	1	0.710576
CEECDL	255	A	1	0.886361
CEECDL	281	A	1	0.916502
CEECDL	63	Q	1	0.891565
CEECDL	150	A	1	0.86812
CEECDL	15	Q	1	0.823462
CEECDL	144	T	1	0.938925
NFYA_HUMAN	277	A	1	0.30744
NFYA_HUMAN	280	P	1	0.777159
IL6RB_HUMAN	188	A	1	0.900915
IL6RB_HUMAN	187	A	0	0.79785
IL6RB_HUMAN	759	F	1	0.768798
IL6RB_HUMAN	186	A	0	0.885126
DNBI_HHV11	119	V	1	0.523035
DNBI_HHV11	450	Y	1	0.106521
DNBI_HHV11	348	S	1	0.888801
ISBYT	12	M	1	0.892964
ISBYT	172	S	0	0.687566
ISBYT	129	Q	1	0.86778
ISBYT	168	F	0	0.634849
ISBYT	208	F	1	0.613127
ISBYT	78	D	1	0.394948
ISBYT	211	A	1	0.907105
ISBYT	95	Q	1	0.857973
ISBYT	157	F	0	0.621077
ISBYT	95	E	1	0.874861
ISBYT	164	F	0	0.48455
ISBYT	172	A	0	0.896241
ISBYT	78	T	1	0.164661
ISBYT	12	R	1	0.735848
ISBYT	95	N	1	0.864091
ISBYT	78	I	1	0.372078
ISBYT	12	H	1	0.893733
REV_HV112	33	D	0	0.843901
REV_HV112	35	K	0	0.243376
REV_HV112	38	K	0	0.337534
REV_HV112	39	K	0	0.0778455
REV_HV112	45	Y	0	0.202783
REV_HV112	40	Q	0	0.243614
REV_HV112	37	S	0	0.207468
REV_HV112	46	L	0	0.422032
REV_HV112	40	L	0	0.434899
REV_HV112	39	L	0	0.497758
REV_HV112	38	L	0	0.550865
REV_HV112	36	N	0	0.187789
REV_HV112	41	K	0	0.0826926
REV_HV112	41	L	0	0.355669
REV_HV112	43	L	0	0.282594
REV_HV112	42	K	0	0.0702518
REV_HV112	34	S	0	0.306065
REV_HV112	34	L	0	0.809076
REV_HV112	44	H	0	0.217504
REV_HV112	35	L	0	0.666877
REV_HV112	37	V	0	0.48682
REV_HV112	36	L	0	0.623171
REV_HV112	44	L	0	0.154619
REV_HV112	42	L	0	0.348151
REV_HV112	33	A	0	0.836014
REV_HV112	46	K	0	0.0709887
REV_HV112	45	F	0	0.271194
REV_HV112	44	K	0	0.0406982
REV_HV112	45	S	1	0.535399
REV_HV112	43	K	0	0.0536632
REV_HV112	40	D	1	0.271809
MCE1_YEAST	134	A	0	0.925616
MCE1_YEAST	254	A	0	0.955556
MCE1_YEAST	66	A	1	0.851136
MCE1_YEAST	71	A	0	0.21349
MCE1_YEAST	131	A	0	0.778514
MCE1_YEAST	253	A	0	0.944611
MCE1_YEAST	129	A	0	0.793568
MCE1_YEAST	72	A	0	0.936532
MCE1_YEAST	255	A	1	0.749019
4OT1_PSEPU	50	A	1	0.948544
4OT1_PSEPU	61	A	0	0.934233
4OT1_PSEPU	1	A	1	0.966357
4OT1_PSEPU	39	Q	1	0.731798
4OT1_PSEPU	11	A	1	0.900787
4OT1_PSEPU	1	L	1	0.940748
4OT1_PSEPU	1	V	1	0.966558
4OT1_PSEPU	39	A	1	0.84851
4OT1_PSEPU	50	I	1	0.903041
4OT1_PSEPU	50	V	1	0.827589
4OT1_PSEPU	50	Y	0	0.456949
4OT1_PSEPU	1	G	1	0.975148
A56214	112	P	1	0.706632
A56214	115	P	1	0.708435
A56214	88	T	1	0.336101
A56214	51	P	1	0.856365
A56214	79	P	1	0.634105
A56214	77	A	1	0.648802
A56214	87	P	1	0.468868
A56214	82	H	1	0.511734
A56214	79	F	1	0.674305
A56214	126	P	1	0.6817
A56214	32	S	1	0.526172
A56214	49	R	1	0.610681
A56214	30	A	1	0.410937
A56214	40	P	1	0.609852
A56214	41	T	1	0.293322
A56214	119	R	1	0.823099
TOP1_HUMAN	362	L	1	0.689751
TOP1_HUMAN	361	S	1	0.952644
TOP1_HUMAN	364	G	1	0.938466
TOP1_HUMAN	363	C	1	0.91089
TOP1_HUMAN	729	A	1	0.788935
MALK_SALTY	192	R	1	0.819708
MALK_SALTY	192	L	1	0.889327
MALK_SALTY	152	Q	1	0.910472
MALK_SALTY	360	S	0	0.896306
MALK_SALTY	82	E	1	0.630694
MALK_SALTY	179	Q	1	0.781664
MALK_SALTY	350	S	0	0.896892
MALK_SALTY	179	R	1	0.796416
MALK_SALTY	82	K	1	0.745202
MALK_SALTY	40	S	0	0.83216
MALK_SALTY	152	L	1	0.974878
LOX15_RABIT	352	L	1	0.563678
LOX15_RABIT	352	A	1	0.401095
LOX15_RABIT	418	A	0	0.802689
LOX15_RABIT	417	A	1	0.843058
LOX15_RABIT	592	A	0	0.149107
LOX15_RABIT	416	A	0	0.782801
MDP1_PIG	286	K	0	0.658351
MDP1_PIG	235	L	1	0.943331
MDP1_PIG	285	A	0	0.213476
MDP1_PIG	235	R	1	0.761354
MDP1_PIG	286	L	0	0.627201
MDP1_PIG	288	A	0	0.181936
MDP1_PIG	235	K	1	0.924393
MDP1_PIG	286	Q	0	0.363624
MDP1_PIG	289	R	0	0.341142
MDP1_PIG	289	L	0	0.679332
FIS_ECOLI	34	T	1	0.353596
FIS_ECOLI	81	R	1	0.728504
FIS_ECOLI	86	D	1	0.0904761
FIS_ECOLI	34	P	1	0.569951
FIS_ECOLI	61	L	1	0.318421
FIS_ECOLI	75	I	1	0.210755
FIS_ECOLI	89	C	1	0.392673
FIS_ECOLI	15	I	1	0.626776
FIS_ECOLI	32	E	1	0.149228
FIS_ECOLI	34	V	1	0.459504
FIS_ECOLI	78	V	1	0.632096
FIS_ECOLI	63	S	1	0.657596
FIS_ECOLI	20	N	1	0.801211
FIS_ECOLI	13	I	1	0.352541
FIS_ECOLI	75	P	1	0.535167
FIS_ECOLI	61	A	0	0.161138
FIS_ECOLI	16	G	1	0.90714
FIS_ECOLI	84	S	0	0.301831
FIS_ECOLI	6	I	1	0.79131
FIS_ECOLI	88	D	1	0.932804
FIS_ECOLI	87	M	1	0.570247
FIS_ECOLI	59	K	1	0.516295
FIS_ECOLI	91	E	1	0.445892
FIS_ECOLI	70	I	1	0.899064
FIS_ECOLI	85	H	1	0.861984
FIS_ECOLI	77	V	1	0.740618
FIS_ECOLI	82	D	1	0.80727
FIS_ECOLI	59	G	1	0.802175
FIS_ECOLI	4	C	1	0.975106
FIS_ECOLI	87	A	1	0.339392
FIS_ECOLI	75	A	0	0.171863
FIS_ECOLI	71	C	1	0.710349
FIS_ECOLI	85	V	1	0.864547
FIS_ECOLI	25	E	1	0.11246
FIS_ECOLI	85	C	1	0.916201
FIS_ECOLI	2	C	1	0.98459
FIS_ECOLI	92	S	1	0.499046
FIS_ECOLI	61	S	1	0.200963
HSF_KLULA	456	A	0	0.805243
HSF_KLULA	455	A	1	0.586549
HSF_KLULA	454	A	1	0.599473
HSF_KLULA	453	A	1	0.850757
HSF_KLULA	451	A	1	0.770809
HSF_KLULA	457	A	0	0.734042
PUTP_ECOLI	349	S	1	0.193335
PUTP_ECOLI	22	E	1	0.705815
PUTP_ECOLI	344	S	1	0.222374
PUTP_ECOLI	376	Q	0	0.480157
PUTP_ECOLI	141	Y	1	0.447865
PUTP_ECOLI	376	K	1	0.382346
PUTP_ECOLI	376	E	0	0.782014
PUTP_ECOLI	281	S	1	0.116965
ASTA_ASTFL	198	F	1	0.563049
ASTA_ASTFL	142	A	1	0.676884
RU2A_HUMAN	90	A	0	0.890749
RU2A_HUMAN	98	G	0	0.972391
GATA1_MOUSE	310	E	0	0.922524
GATA1_MOUSE	310	A	0	0.932891
GATA1_MOUSE	178	A	0	0.816355
GATA1_MOUSE	49	A	0	0.70862
GATA1_MOUSE	205	M	1	0.6032
GATA1_MOUSE	310	D	0	0.969913
GATA1_MOUSE	187	A	0	0.806566
GATA1_MOUSE	26	A	0	0.859857
GATA1_MOUSE	142	A	0	0.769053
GATA1_MOUSE	72	A	0	0.756378
SODC_HUMAN	38	V	1	0.862047
SODC_HUMAN	85	R	1	0.839178
SODC_HUMAN	93	C	1	0.900545
SODC_HUMAN	37	R	1	0.834908
SODC_HUMAN	100	G	0	0.863098
SODC_HUMAN	46	R	1	0.717108
SODC_HUMAN	48	Q	1	0.897006
SODC_HUMAN	120	D	1	0.917678
SODC_HUMAN	113	T	1	0.675244
SODC_HUMAN	41	D	0	0.956734
SODC_HUMAN	90	A	1	0.924917
SODC_HUMAN	4	V	1	0.950424
SODC_HUMAN	93	A	1	0.931267
SODC_HUMAN	72	S	1	0.83932
SODC_HUMAN	93	R	0	0.911779
PSB3_YEAST	151	K	1	0.335641
SEM3B_HUMAN	348	C	1	0.673657
SEM3B_HUMAN	397	H	1	0.595597
SEM3B_HUMAN	561	N	1	0.569109
SEM3B_HUMAN	415	I	1	0.782741
CYTR_ECOLI	307	P	1	0.760806
CYTR_ECOLI	24	E	1	0.821748
CYTR_ECOLI	23	R	1	0.237347
CYTR_ECOLI	308	R	1	0.612073
CYTR_ECOLI	309	P	1	0.124939
CYTR_ECOLI	31	K	0	0.626941
CYTR_ECOLI	20	G	1	0.447532
TRPC_SULSO	70	L	1	0.084019
TRPC_SULSO	58	F	1	0.973614
TRPC_SULSO	2	S	1	0.826801
TRPC_SULSO	181	A	1	0.510398
TRPC_SULSO	212	E	1	0.955633
TRPC_SULSO	183	Y	1	0.962152
TRPC_SULSO	165	A	1	0.824325
TRPC_SULSO	246	S	1	0.975537
TRPC_SULSO	194	R	1	0.215845
TRPC_SULSO	53	R	1	0.664388
TRPC_SULSO	62	D	1	0.889482
TRPC_SULSO	192	A	1	0.33761
TRPC_SULSO	237	T	1	0.842746
TRPC_SULSO	236	Q	1	0.888299
TRPC_SULSO	59	R	1	0.2909
TRPC_SULSO	54	H	1	0.892575
TRPC_SULSO	61	G	1	0.895045
PHOE_ECOLI	296	S	0	0.882812
PHOE_ECOLI	222	H	0	0.842616
PHOE_ECOLI	73	A	0	0.510425
PHOE_ECOLI	222	C	0	0.693019
PHOE_ECOLI	39	E	1	0.490498
PHOE_ECOLI	179	H	0	0.812604
PHOE_ECOLI	146	E	1	0.630482
PHOE_ECOLI	165	L	1	0.945461
PHOE_ECOLI	50	E	1	0.778874
PHOE_ECOLI	85	E	1	0.916635
PHOE_ECOLI	279	V	0	0.949612
PHOE_ECOLI	14	W	1	0.526706
PHOE_ECOLI	296	D	0	0.872528
MK01_HUMAN	55	A	0	0.890416
MK01_HUMAN	36	A	1	0.828028
MK01_HUMAN	105	T	1	0.244806
MK01_HUMAN	144	A	1	0.939917
MK01_HUMAN	52	D	1	0.91591
MK01_HUMAN	105	A	0	0.320504
FADL_ECOLI	410	E	1	0.967012
FADL_ECOLI	411	V	0	0.956121
FADL_ECOLI	397	N	1	0.735441
FADL_ECOLI	448	Y	1	0.90261
FADL_ECOLI	428	A	1	0.580106
FADL_ECOLI	411	G	0	0.922276
FADL_ECOLI	446	C	1	0.968397
FADL_ECOLI	410	G	1	0.969015
FADL_ECOLI	446	F	0	0.80228
FADL_ECOLI	448	S	1	0.976991
PDE4B_HUMAN	413	N	1	0.234092
UBC4_YEAST	64	R	0	0.61822
UBC4_YEAST	144	R	0	0.0731399
UPPS_ECOLI	26	A	1	0.879356
UPPS_ECOLI	223	A	0	0.712833
UPPS_ECOLI	73	A	1	0.922129
UPPS_ECOLI	190	A	0	0.933796
UPPS_ECOLI	198	A	1	0.857962
UPPS_ECOLI	213	A	1	0.558634
UPPS_ECOLI	150	A	1	0.374275
UPPS_ECOLI	218	A	1	0.831905
HIS4_THEMA	127	V	1	0.829946
TXAB_ANTXA	49	R	1	0.657951
TXAB_ANTXA	48	A	1	0.316742
TXAB_ANTXA	12	S	1	0.439148
TXAB_ANTXA	48	R	0	0.222889
TXAB_ANTXA	48	Q	0	0.250127
TXAB_ANTXA	14	A	1	0.794741
TXAB_ANTXA	12	A	1	0.583928
TXAB_ANTXA	14	Q	0	0.756508
TXAB_ANTXA	49	Q	1	0.642587
TXAB_ANTXA	14	K	0	0.653471
TXAB_ANTXA	49	A	1	0.752655
TXAB_ANTXA	12	K	1	0.490172
INV2_YEAST	42	N	1	0.797122
VGLC_HHV11	347	S	1	0.948987
VGLC_HHV11	389	A	0	0.408714
VGLC_HHV11	399	Y	0	0.675835
VGLC_HHV11	357	M	0	0.780109
VGLC_HHV11	419	S	0	0.672822
VGLC_HHV11	362	Q	1	0.662183
VGLC_HHV11	390	S	0	0.829062
VGLC_HHV11	386	S	1	0.770352
VGLC_HHV11	364	A	1	0.747195
CISY_ECOLI	315	L	1	0.832398
CISY_ECOLI	315	Q	1	0.67033
CISY_ECOLI	363	G	1	0.693103
CISY_ECOLI	363	N	1	0.367924
CISY_ECOLI	208	A	1	0.901119
CISY_ECOLI	306	A	1	0.881709
CISY_ECOLI	265	N	1	0.950251
CISY_ECOLI	313	N	1	0.700489
CISY_ECOLI	207	S	1	0.731567
CISY_ECOLI	363	E	1	0.32584
CRY1_ARATH	337	D	1	0.957499
CRY1_ARATH	340	E	1	0.939596
I48845	456	D	1	0.774161
I48845	3	S	1	0.9867
I48845	5	S	1	0.98909
I48845	303	P	1	0.912244
I48845	505	F	1	0.936569
S69192	282	A	1	0.609418
S69192	309	A	1	0.957446
S69192	353	E	1	0.897991
PAPS1_HUMAN	428	A	1	0.79249
PAPS1_HUMAN	426	K	1	0.515399
PAPS1_HUMAN	425	A	1	0.849017
PAPS1_HUMAN	427	A	1	0.16839
ICP4_VZVD	545	L	1	0.804339
ICP4_VZVD	546	L	1	0.944021
ICP4_VZVD	548	E	1	0.775087
HMDH2_YEAST	269	D	0	0.578393
HMDH2_YEAST	54	V	0	0.627283
HMDH2_YEAST	208	V	0	0.0959696
HMDH2_YEAST	424	V	0	0.427618
IKKB_HUMAN	676	A	0	0.93672
IKKB_HUMAN	44	A	1	0.882071
IKKB_HUMAN	44	M	1	0.885035
IKKB_HUMAN	688	A	0	0.851545
IKKB_HUMAN	181	A	1	0.743785
IKKB_HUMAN	177	A	1	0.910892
ETXB_STAAU	71	S	1	0.889542
ETXB_STAAU	142	A	1	0.917636
ETXB_STAAU	226	N	0	0.473232
ETXB_STAAU	88	N	0	0.89559
ETXB_STAAU	116	A	1	0.923522
ETXB_STAAU	50	S	1	0.482338
ETXB_STAAU	50	I	0	0.807027
ETXB_STAAU	72	V	0	0.838213
ETXB_STAAU	88	A	1	0.959254
ETXB_STAAU	87	D	0	0.890579
ETXB_STAAU	50	Y	0	0.803966
ETXB_STAAU	44	S	1	0.937554
ETXB_STAAU	94	Q	1	0.640378
ETXB_STAAU	121	A	1	0.885133
ETXB_STAAU	71	C	0	0.891487
ETXB_STAAU	72	R	1	0.904596
ETXB_STAAU	41	L	1	0.878933
ETXB_STAAU	50	K	0	0.457212
ADT2_YEAST	96	H	1	0.78335
ADT2_YEAST	96	P	1	0.806582
ADT2_YEAST	96	L	1	0.848788
ADT2_YEAST	73	A	0	0.213335
ADT2_YEAST	96	D	1	0.615159
ADT2_YEAST	271	S	1	0.434435
ADT2_YEAST	288	A	0	0.525096
ADT2_YEAST	247	G	0	0.72689
ADT2_YEAST	235	F	0	0.232751
ADT2_YEAST	179	M	0	0.41724
ADT2_YEAST	244	A	0	0.713747
ADT2_YEAST	73	S	1	0.274709
ADT2_YEAST	271	A	0	0.212508
ADT2_YEAST	244	S	0	0.831585
IL3_HUMAN	120	A	1	0.862558
IL3_HUMAN	65	R	1	0.242783
IL3_HUMAN	52	G	1	0.957572
IL3_HUMAN	44	A	0	0.53077
IL3_HUMAN	94	G	1	0.637931
IL3_HUMAN	135	V	1	0.0345172
IL3_HUMAN	41	L	1	0.701668
IL3_HUMAN	94	R	1	0.267439
IL3_HUMAN	127	T	1	0.242276
IL3_HUMAN	78	K	1	0.106925
IL3_HUMAN	40	A	1	0.225012
IL3_HUMAN	52	N	1	0.957382
IL3_HUMAN	53	G	1	0.890749
IL3_HUMAN	129	A	1	0.600194
IL3_HUMAN	35	A	1	0.717795
IL3_HUMAN	55	R	1	0.963424
IL3_HUMAN	131	R	1	0.0229103
IL3_HUMAN	130	M	1	0.228691
IL3_HUMAN	113	P	1	0.825303
IL3_HUMAN	130	P	1	0.682626
IL3_HUMAN	125	K	1	0.257208
IL3_HUMAN	98	E	1	0.141013
IL3_HUMAN	129	E	1	0.446249
IL3_HUMAN	40	R	1	0.041572
IL3_HUMAN	41	R	1	0.572493
IL3_HUMAN	127	L	1	0.507305
IL3_HUMAN	69	K	1	0.315673
IL3_HUMAN	103	A	1	0.829642
IL3_HUMAN	127	N	1	0.436051
IL3_HUMAN	53	E	0	0.859102
GLRX1_SHIFL	11	S	1	0.965012
GLRX1_SHIFL	14	S	0	0.664817
S75113	122	A	1	0.839464
S75113	119	N	1	0.689994
S75113	122	F	1	0.57955
S75113	123	E	1	0.844844
S75113	123	Q	1	0.836071
S75113	119	A	1	0.710755
RAD1_YEAST	1	I	1	0.829111
RAD1_YEAST	334	I	0	0.230684
ATPE_ECOLI	31	A	1	0.883755
ATPE_ECOLI	24	C	0	0.902328
ATPE_ECOLI	85	A	1	0.939108
ATPE_ECOLI	59	A	1	0.936253
ATPE_ECOLI	63	A	1	0.548445
ATPE_ECOLI	82	A	1	0.555078
ATPE_ECOLI	70	A	1	0.95288
ATPE_ECOLI	29	C	0	0.900887
ATPE_ECOLI	108	C	0	0.969689
ATPE_ECOLI	38	C	1	0.912787
ATPE_ECOLI	65	A	1	0.643548
ATPE_ECOLI	65	C	1	0.688437
ATPE_ECOLI	81	A	1	0.846583
ATPE_ECOLI	31	C	0	0.941508
ATPE_ECOLI	10	C	1	0.687327
ATPE_ECOLI	28	C	0	0.86762
ATPE_ECOLI	32	C	0	0.854086
ATPE_ECOLI	26	C	0	0.913766
ATPE_ECOLI	30	C	0	0.986236
ATPE_ECOLI	77	A	1	0.941578
ATPE_ECOLI	27	C	1	0.973478
ATPE_ECOLI	34	C	0	0.937629
ATPE_ECOLI	33	C	0	0.943873
ATPE_ECOLI	25	C	1	0.758873
ATPE_ECOLI	43	C	1	0.830863
PABA_ECOLI	168	Q	1	0.730404
PABA_ECOLI	170	A	1	0.876964
PABA_ECOLI	170	K	1	0.822382
PABA_ECOLI	170	Q	1	0.766996
PABA_ECOLI	170	D	1	0.760727
PABA_ECOLI	79	S	1	0.645462
CBR2_MOUSE	39	A	1	0.90846
CBR2_MOUSE	149	F	1	0.768064
CBR2_MOUSE	153	H	1	0.797657
CBR2_MOUSE	136	A	1	0.855884
CBR2_MOUSE	17	H	1	0.35975
CBR2_MOUSE	17	R	0	0.150405
CBR2_MOUSE	153	R	1	0.668138
CBR2_MOUSE	39	D	1	0.933977
CBR2_MOUSE	17	S	1	0.16053
CBR2_MOUSE	38	D	1	0.817542
ELAS_PSEAE	420	D	1	0.944724
ELAS_PSEAE	420	Y	1	0.676068
VLYS_LAMBD	59	C	1	0.352774
VLYS_LAMBD	22	W	1	0.155367
VLYS_LAMBD	33	L	1	0.668136
VLYS_LAMBD	50	I	1	0.0967308
VLYS_LAMBD	52	G	1	0.0504734
VLYS_LAMBD	25	V	1	0.0984118
VLYS_LAMBD	55	T	1	0.0665508
VLYS_LAMBD	29	I	1	0.151363
VLYS_LAMBD	48	T	1	0.536285
VLYS_LAMBD	52	V	1	0.276327
VLYS_LAMBD	38	S	1	0.91032
VLYS_LAMBD	2	T	1	0.959116
VLYS_LAMBD	22	R	1	0.579797
VLYS_LAMBD	48	V	1	0.520085
VLYS_LAMBD	102	K	1	0.687939
VLYS_LAMBD	4	T	1	0.972567
VLYS_LAMBD	60	N	1	0.29165
VLYS_LAMBD	30	V	1	0.460135
VLYS_LAMBD	3	I	1	0.972827
VLYS_LAMBD	51	R	1	0.700434
VLYS_LAMBD	23	T	1	0.314326
VLYS_LAMBD	7	T	0	0.855039
VLYS_LAMBD	3	L	0	0.953985
VLYS_LAMBD	34	S	1	0.0945396
VLYS_LAMBD	80	D	1	0.795412
VLYS_LAMBD	23	V	1	0.133351
VLYS_LAMBD	62	F	1	0.0869946
KKA2_KLEPN	227	G	1	0.524024
VLYS_LAMBD	51	Y	1	0.677221
KKA2_KLEPN	218	F	1	0.310542
VLYS_LAMBD	80	S	1	0.737845
KKA2_KLEPN	188	S	1	0.862445
VLYS_LAMBD	59	H	1	0.0375555
KKA2_KLEPN	36	M	1	0.525332
VLYS_LAMBD	18	K	1	0.56395
KKA2_KLEPN	216	G	1	0.910823
VLYS_LAMBD	33	H	1	0.230224
KKA2_KLEPN	208	G	1	0.773332
VLYS_LAMBD	47	Y	1	0.504491
KKA2_KLEPN	218	S	1	0.48225
VLYS_LAMBD	30	S	1	0.25938
KKA2_KLEPN	211	Q	1	0.76855
VLYS_LAMBD	33	C	1	0.670595
KKA2_KLEPN	218	D	1	0.540408
VLYS_LAMBD	71	F	1	0.235227
KKA2_KLEPN	261	N	1	0.54333
VLYS_LAMBD	83	D	1	0.866028
KKA2_KLEPN	188	Y	1	0.793813
VLYS_LAMBD	39	D	1	0.88339
KKA2_KLEPN	190	G	1	0.883451
KKA2_KLEPN	220	G	1	0.588463
KKA2_KLEPN	210	D	1	0.510006
KKA2_KLEPN	188	Q	1	0.666696
KKA2_KLEPN	211	G	1	0.854489
KKA2_KLEPN	188	L	1	0.894163
KKA2_KLEPN	189	D	1	0.857002
TALA_POVMA	146	D	1	0.760316
TALA_POVMA	13	V	1	0.593066
TALA_POVMA	277	T	1	0.810549
TALA_POVMA	141	E	1	0.747488
TALA_POVMA	642	G	1	0.23988
TALA_POVMA	16	V	1	0.230789
CD3G_HUMAN	148	V	1	0.835056
CD3G_HUMAN	145	V	0	0.973108
CD3G_HUMAN	153	A	1	0.971354
CD3G_HUMAN	154	A	1	0.969168
F83497	114	A	1	0.962269
F83497	162	A	1	0.92705
F83497	249	S	1	0.901703
PKN1_HUMAN	774	A	1	0.916475
PKN1_HUMAN	374	A	1	0.898718
PKN1_HUMAN	64	A	1	0.712941
PKN1_HUMAN	531	A	1	0.805643
PKN1_HUMAN	644	E	1	0.640698
KCNA1_RAT	352	P	1	0.865957
KCNA1_RAT	207	Q	0	0.73625
KCNA1_RAT	379	H	1	0.634223
KCNA1_RAT	353	S	1	0.88557
DHB1_HUMAN	187	A	1	0.567304
DHB1_HUMAN	171	I	0	0.0532046
DHB1_HUMAN	221	Q	1	0.424931
DHB1_HUMAN	12	K	1	0.483214
DHB1_HUMAN	180	V	0	0.457723
DHB1_HUMAN	282	A	0	0.217361
DHB1_HUMAN	142	C	1	0.952129
DHB1_HUMAN	221	L	1	0.610104
DHB1_HUMAN	159	A	1	0.603328
DHB1_HUMAN	221	A	1	0.442177
DHB1_HUMAN	155	A	1	0.852109
DHB1_HUMAN	142	A	1	0.938401
DHB1_HUMAN	36	D	1	0.764654
DHB1_HUMAN	142	G	1	0.955555
DHB1_HUMAN	149	V	1	0.240869
NSMA_MOUSE	252	A	0	0.898875
NSMA_MOUSE	272	A	1	0.673031
NSMA_MOUSE	176	A	0	0.441881
NSMA_MOUSE	138	A	1	0.837524
NSMA_MOUSE	151	A	1	0.652553
NSMA_MOUSE	83	A	0	0.655272
NSMA_MOUSE	189	A	0	0.729878
NSMA_MOUSE	188	A	0	0.921389
NSMA_MOUSE	16	A	0	0.655308
NSMA_MOUSE	221	A	0	0.898168
NSMA_MOUSE	342	A	0	0.40908
NSMA_MOUSE	136	A	1	0.890807
HRG_HUMAN	103	V	0	0.817662
HRG_HUMAN	103	D	1	0.752572
HRG_HUMAN	103	S	0	0.635735
HRG_HUMAN	103	A	0	0.590973
HRG_HUMAN	241	D	1	0.971369
HRG_HUMAN	103	E	1	0.796043
HRG_HUMAN	241	A	0	0.945291
HRG_HUMAN	103	R	1	0.867056
HRG_HUMAN	103	K	1	0.795747
HRG_HUMAN	241	S	0	0.963372
CHYM_BOVIN	269	A	1	0.95508
CHYM_BOVIN	341	S	1	0.988712
CHYM_BOVIN	110	A	1	0.931705
CHYM_BOVIN	269	S	1	0.931847
CHYM_BOVIN	105	A	1	0.971601
CHYM_BOVIN	277	A	1	0.850235
CHYM_BOVIN	358	A	1	0.403655
CHYM_BOVIN	171	F	1	0.733865
CHYM_BOVIN	302	D	1	0.764347
CHYM_BOVIN	265	A	1	0.975819
CHYM_BOVIN	175	T	1	0.820813
CHYM_BOVIN	308	D	1	0.964158
NEP_HUMAN	625	F	1	0.395489
NEP_HUMAN	716	A	1	0.741642
NEP_HUMAN	563	A	1	0.827477
NEP_HUMAN	564	A	1	0.958885
NEP_HUMAN	579	A	1	0.26148
NEP_HUMAN	718	A	1	0.450319
DPOA_YEAST	493	E	1	0.943847
DPOA_YEAST	904	D	1	0.890748
DPOA_YEAST	637	D	1	0.817805
VE7_HPV16	61	G	1	0.993824
VE7_HPV16	13	S	1	0.899863
VE7_HPV16	31	R	1	0.986524
VE7_HPV16	94	G	1	0.97985
VE7_HPV16	32	W	1	0.94986
VE7_HPV16	10	Q	0	0.682038
VE7_HPV16	91	G	1	0.897973
VE7_HPV16	44	G	0	0.958519
VE7_HPV16	24	S	1	0.731487
VE7_HPV16	8	F	0	0.753742
VE7_HPV16	71	C	0	0.245548
VE7_HPV16	32	C	1	0.940289
VE7_HPV16	30	Q	1	0.960659
VE7_HPV16	68	G	1	0.844853
VE7_HPV16	71	I	1	0.83029
VE7_HPV16	58	G	1	0.972403
VE7_HPV16	67	R	1	0.766432
VE7_HPV16	21	S	0	0.671295
VE7_HPV16	91	S	1	0.863847
VE7_HPV16	2	D	1	0.987446
VE7_HPV16	35	Q	1	0.746941
VE7_HPV16	61	S	1	0.991163
VE7_HPV16	26	G	1	0.900707
VE7_HPV16	24	G	1	0.951485
VE7_HPV16	77	G	0	0.60267
VE7_HPV16	50	S	0	0.530274
VE7_HPV16	26	Q	1	0.555467
VE7_HPV16	46	Q	0	0.624794
PHRBG	271	A	1	0.839498
PHRBG	49	G	1	0.722976
PHRBG	49	T	1	0.347269
PHRBG	275	A	1	0.833077
PHRBG	278	A	1	0.682612
PHRBG	49	A	1	0.710535
SYFA_ECOLI	294	C	1	0.497749
SYFA_ECOLI	294	S	1	0.604385
SYFA_ECOLI	293	G	0	0.910007
SYFA_ECOLI	293	W	0	0.304689
SYFA_ECOLI	295	W	0	0.25471
SYFA_ECOLI	293	C	0	0.580538
SYFA_ECOLI	294	G	1	0.555164
SYFA_ECOLI	294	V	1	0.581684
SYFA_ECOLI	295	Y	1	0.701586
SYFA_ECOLI	295	G	1	0.874541
SYFA_ECOLI	293	Y	0	0.421616
SYFA_ECOLI	295	C	1	0.773501
SYFA_ECOLI	293	V	0	0.812786
SYFA_ECOLI	191	D	1	0.892746
SYFA_ECOLI	294	T	1	0.682561
SYFA_ECOLI	295	V	1	0.624539
HASA_STRP1	280	A	1	0.782431
HASA_STRP1	366	S	0	0.458693
HASA_STRP1	402	A	0	0.674097
HASA_STRP1	261	A	0	0.467263
HASA_STRP1	280	S	1	0.939062
HASA_STRP1	225	S	1	0.914016
HASA_STRP1	261	S	0	0.527636
HASA_STRP1	124	A	0	0.827005
HASA_STRP1	124	S	1	0.751124
HASA_STRP1	366	A	1	0.255973
HASA_STRP1	402	S	0	0.888953
HASA_STRP1	225	A	0	0.891767
IGHG1_HUMAN	159	K	1	0.234764
IGHG1_HUMAN	174	L	1	0.830476
IGHG1_HUMAN	213	S	0	0.550199
IGHG1_HUMAN	116	P	1	0.869729
IGHG1_HUMAN	117	V	1	0.841254
IGHG1_HUMAN	118	A	1	0.899516
PHLC_BACCE	42	Q	1	0.925743
PHLC_BACCE	184	Q	1	0.241509
PHLC_BACCE	42	A	1	0.959221
PHLC_BACCE	104	R	1	0.935329
PHLC_BACCE	104	A	1	0.934261
PHLC_BACCE	104	W	1	0.41988
PHLC_BACCE	93	L	1	0.890521
PHLC_BACCE	42	L	1	0.963887
PHLC_BACCE	93	E	1	0.921253
PHLC_BACCE	94	A	1	0.910028
PHLC_BACCE	184	L	1	0.529418
PHLC_BACCE	184	H	1	0.119989
PHLC_BACCE	42	D	1	0.809743
PHLC_BACCE	93	N	1	0.918888
PHLC_BACCE	94	R	1	0.902307
PHLC_BACCE	94	W	1	0.741021
PHLC_BACCE	184	D	1	0.309835
PHLC_BACCE	156	L	1	0.799777
PA21B_PIG	75	K	0	0.111178
PA21B_PIG	111	D	1	0.666271
PA21B_PIG	28	E	1	0.0601786
PA21B_PIG	114	Q	0	0.248159
PA21B_PIG	53	W	1	0.462181
PA21B_PIG	29	R	1	0.0700233
PA21B_PIG	78	E	1	0.446583
PA21B_PIG	53	S	1	0.535951
PA21B_PIG	29	G	1	0.150637
PA21B_PIG	74	F	1	0.534539
PA21B_PIG	75	E	1	0.128464
PA21B_PIG	95	F	1	0.867561
PA21B_PIG	53	R	1	0.39466
PA21B_PIG	29	A	1	0.186932
PA21B_PIG	75	Q	1	0.0954721
PA21B_PIG	91	F	1	0.726351
PA21B_PIG	53	T	1	0.582406
PA21B_PIG	119	D	1	0.108324
PA21B_PIG	53	A	1	0.61089
PA21B_PIG	68	L	1	0.0891942
PA21B_PIG	88	N	1	0.541457
PA21B_PIG	138	E	1	0.722383
PA21B_PIG	25	F	1	0.0592986
PA21B_PIG	85	V	1	0.584712
PA21B_PIG	29	K	1	0.0516369
PA21B_PIG	70	N	1	0.922129
PA21B_PIG	123	D	1	0.149305
PA21B_PIG	64	N	1	0.670837
PA21B_PIG	70	K	1	0.92742
PA21B_PIG	32	E	1	0.187213
PA21B_PIG	53	G	1	0.724567
PA21B_PIG	91	K	1	0.579645
PA21B_PIG	70	Q	1	0.840075
PA21B_PIG	93	N	1	0.51796
ANAG_HUMAN	140	C	1	0.910078
ANAG_HUMAN	92	H	1	0.0690876
ANAG_HUMAN	682	R	1	0.595886
ANAG_HUMAN	358	L	1	0.899992
ANAG_HUMAN	153	K	1	0.47096
ANAG_HUMAN	664	V	1	0.68568
ANAG_HUMAN	643	H	1	0.738761
B45022	38	V	1	0.941657
B45022	169	L	1	0.91768
B45022	150	K	1	0.905918
B45022	94	L	1	0.976945
GBEC	462	Q	1	0.873279
GBEC	462	K	1	0.90598
GBEC	462	H	1	0.923862
GBEC	462	G	1	0.953669
GBEC	462	D	1	0.87358
RP32_ECOLI	265	K	1	0.454487
A42560	113	A	1	0.539444
A42560	64	L	1	0.157261
A42560	81	Q	1	0.649742
A42560	24	L	1	0.376109
A42560	145	E	1	0.867656
A42560	137	F	1	0.529913
A42560	82	L	1	0.2198
A42560	114	A	1	0.203506
A42560	90	Q	1	0.165456
A42560	64	P	1	0.42754
A42560	145	A	1	0.890282
A42560	89	F	1	0.20809
A42560	257	L	1	0.965018
A42560	67	K	1	0.0658153
A42560	24	K	1	0.54824
A42560	257	K	1	0.709456
A42560	89	Y	1	0.166507
A42560	145	N	1	0.952722
A42560	64	A	1	0.342749
A42560	145	S	1	0.860578
AAT_THET8	101	S	1	0.475581
AAT_THET8	101	V	1	0.599092
TNR1A_HUMAN	407	A	1	0.893769
TNR1A_HUMAN	372	A	0	0.367131
TNR1A_HUMAN	380	A	1	0.931788
TNR1A_HUMAN	380	N	1	0.946451
TNR1A_HUMAN	374	A	1	0.547083
TNR1A_HUMAN	376	A	1	0.60935
TNR1A_HUMAN	408	A	1	0.283073
TNR1A_HUMAN	398	A	1	0.451544
TNR1A_HUMAN	437	A	1	0.539416
TNR1A_HUMAN	435	A	0	0.726516
TNR1A_HUMAN	439	A	0	0.385003
TNR1A_HUMAN	419	A	1	0.158524
A35780	36	V	0	0.764051
A35780	90	P	1	0.815854
A35780	43	Q	1	0.978937
A35780	53	Q	0	0.371966
A35780	88	F	0	0.57849
A35780	6	K	0	0.746423
A35780	91	K	1	0.385346
A35780	95	N	0	0.313567
A35780	54	A	0	0.753089
A35780	88	A	0	0.757249
A35780	58	I	0	0.670161
A35780	95	G	0	0.39232
A35780	89	V	0	0.971957
A35780	43	A	1	0.988842
A35780	91	A	1	0.553371
A35780	88	L	1	0.846123
A35780	54	R	0	0.377812
A35780	43	K	1	0.943906
A35780	14	E	0	0.860988
A35780	45	S	0	0.530322
A35780	41	E	0	0.821021
A35780	106	R	0	0.75664
A35780	38	V	1	0.960326
A35780	43	I	1	0.993422
A35780	80	H	0	0.456688
A35780	36	I	0	0.854446
A35780	83	L	1	0.952775
A35780	108	K	0	0.717559
A35780	45	E	0	0.299772
A35780	35	Q	0	0.459287
A35780	32	K	0	0.756848
A35780	86	R	0	0.831607
A35780	53	T	0	0.560402
A35780	54	K	0	0.539921
[truncated: 46,047 more rows]
