# Supplementary material for: Predict impact of single amino acid change upon protein structure
Source: BMC Genomics. 2012 Jun 18;13(Suppl 4):S4. doi: 10.1186/1471-2164-13-S4-S4 (PMC3395892; doi:10.1186/1471-2164-13-S4-S4)
Supplement: Additional file 1 — Datasets of mutants with observed effects on function and stability. Archive of the two different mutant sets with observed effects along with predictions of their effect on local structure. [file 1471-2164-13-S4-S4-S1.zip › mutants_stability.txt]

ID	pos	mt	ddG	predicted probability of structural effect
2LZMA	119	E	-0.12	0.169163
2LZMA	27	A	-3.1	0.769508
2LZMA	78	M	-1.5	0.177616
2LZMA	44	A	0.1925	0.443332
2LZMA	119	A	-0.18	0.0709984
2LZMA	44	G	-0.53	0.688468
2LZMA	44	D	-0.11	0.689446
2LZMA	44	E	0.0	0.713025
2LZMA	84	M	-1.9	0.648681
2LZMA	44	K	0.2	0.400382
2LZMA	118	M	-0.7	0.217108
2LZMA	44	I	0.31	0.546846
2LZMA	44	N	-0.14	0.479279
2LZMA	118	A	-3.5	0.595802
2LZMA	44	L	0.39	0.553262
2LZMA	44	M	0.33	0.668289
2LZMA	44	R	0.24	0.379638
2LZMA	75	T	-1.3	0.32191
2LZMA	44	P	-3.03	0.5919
2LZMA	98	S	-2.5	0.420353
2LZMA	44	V	0.1	0.718179
2LZMA	106	I	0.2	0.52721
2LZMA	44	T	0.01	0.531941
2LZMA	117	I	1.7	0.346152
2LZMA	117	F	1.2	0.122751
2LZMA	78	V	-0.8	0.310084
2LZMA	102	L	-0.853333	0.332267
2LZMA	44	Y	0.19	0.735176
2LZMA	55	G	-0.55	0.858235
2LZMA	102	K	-6.0	0.68015
2LZMA	117	A	1.27	0.318353
2LZMA	131	M	0.12	0.120477
2LZMA	99	M	-0.566667	0.0841951
2LZMA	90	H	-1.06667	0.726641
2LZMA	131	L	0.09	0.0917831
2LZMA	104	A	-3.1	0.716701
2LZMA	124	G	-0.05	0.239088
2LZMA	54	V	-0.7	0.739615
2LZMA	54	T	0.83	0.940671
2LZMA	44	F	0.06	0.647409
2LZMA	122	A	-0.24	0.288511
2LZMA	133	M	-0.4	0.374207
2LZMA	117	V	2.0	0.251371
2LZMA	131	I	0.16	0.0974452
2LZMA	133	F	-0.266667	0.400626
2LZMA	77	A	0.0	0.155247
2LZMA	133	D	-5.36667	0.671544
2LZMA	29	A	-2.6	0.81969
2LZMA	80	K	-0.17	0.325362
2LZMA	44	H	0.04	0.398489
2LZMA	131	T	-0.0933333	0.128794
2LZMA	131	S	-0.05	0.084182
2LZMA	6	I	-1.38	0.658591
2LZMA	115	A	-0.14	0.606876
2LZMA	31	N	-4.0	0.828547
2LZMA	6	A	-1.9	0.87299
2LZMA	131	G	-0.68	0.108138
2LZMA	128	K	-1.16	0.0600293
2LZMA	131	E	0.2	0.0907344
2LZMA	131	D	0.08	0.197554
2LZMA	134	S	-0.1	0.338998
2LZMA	131	A	0.28	0.141723
2LZMA	33	A	-3.6	0.75769
2LZMA	84	A	-3.9	0.855376
2LZMA	128	A	0.16	0.0882136
2LZMA	78	A	-1.6	0.37609
2LZMA	43	A	-1.03	0.852513
2LZMA	59	A	-2.15	0.845208
2LZMA	123	E	0.266667	0.400384
2LZMA	123	A	-0.22	0.27816
2LZMA	30	F	-1.5	0.903942
2LZMA	151	S	0.39	0.178976
2LZMA	152	I	-0.4	0.332031
2LZMA	149	A	-3.15	0.745648
2LZMA	44	W	0.05	0.733758
2LZMA	120	Y	-0.1	0.118639
2LZMA	149	G	-4.9	0.730894
2LZMA	149	I	-0.05	0.348165
2LZMA	120	K	-1.6	0.36149
2LZMA	149	S	-4.4	0.762405
2LZMA	149	T	-2.9	0.728302
2LZMA	120	L	0.5	0.110027
2LZMA	113	A	0.396	0.607728
2LZMA	83	H	-0.45	0.931813
2LZMA	152	V	0.2	0.32166
2LZMA	87	T	-1.6	0.847112
2LZMA	152	S	-2.3	0.521184
2LZMA	98	V	-4.9	0.171354
2LZMA	87	A	-1.7	0.816107
2LZMA	105	M	-1.2	0.75175
2LZMA	38	A	-0.77	0.91219
2LZMA	152	C	-0.5	0.488742
2LZMA	152	A	-1.5	0.40133
2LZMA	105	G	-1.6	0.845756
2LZMA	87	I	-0.3	0.876226
2LZMA	105	E	-0.8	0.709281
2LZMA	105	A	-0.75	0.786033
2LZMA	22	K	0.57	0.686531
2LZMA	40	D	0.44	0.676699
2LZMA	59	S	-0.45	0.451286
2LZMA	41	D	0.29	0.759931
2LZMA	40	A	0.316667	0.893439
2LZMA	69	P	-3.1	0.418374
2LZMA	59	V	-2.15	0.913114
2LZMA	39	A	-0.9	0.720977
2LZMA	96	H	-2.81	0.181119
2LZMA	41	V	0.395	0.499019
2LZMA	11	H	0.1	0.891914
2LZMA	59	N	-0.85	0.712675
2LZMA	11	N	-0.1	0.895688
2LZMA	11	M	1.6	0.90488
2LZMA	147	E	-0.433333	0.210233
2LZMA	59	D	-1.05	0.85937
2LZMA	59	G	-1.9	0.88277
2LZMA	11	A	1.1	0.893742
2LZMA	11	F	1.7	0.921342
2LZMA	28	A	-2.0	0.584079
2LZMA	129	L	-1.3	0.831164
2LZMA	103	A	-2.2	0.0558317
2LZMA	47	A	-0.615	0.765056
2LZMA	46	A	-2.32	0.912727
2LZMA	103	I	-0.5	0.143509
2LZMA	30	A	0.1	0.841515
2LZMA	103	M	-1.2	0.0859337
2LZMA	45	A	0.28	0.738303
2LZMA	116	A	0.17	0.615437
2LZMA	66	A	-3.9	0.443374
2LZMA	116	D	0.36	0.607491
2LZMA	153	M	-0.666667	0.27789
2LZMA	153	L	0.283333	0.313287
2LZMA	132	F	1.3	0.778083
2LZMA	153	I	-0.35	0.195844
2LZMA	129	M	-1.9	0.894081
2LZMA	156	D	-1.85	0.827662
2LZMA	16	E	0.0	0.4507
2LZMA	153	A	-3.55	0.7353
2LZMA	106	K	-3.4	0.680676
2LZMA	129	V	-0.75	0.745588
2LZMA	50	A	-2.0	0.813426
2LZMA	106	L	0.5	0.286203
2LZMA	153	V	-1.8	0.308957
2LZMA	106	A	-2.3	0.608378
2LZMA	91	M	-0.8	0.470017
2LZMA	94	A	-1.8	0.172364
2LZMA	100	V	-0.4	0.106206
2LZMA	58	A	-3.2	0.935483
2LZMA	118	I	-1.2	0.231134
2LZMA	48	A	-0.44	0.851771
2LZMA	100	A	-3.4	0.160386
2LZMA	100	M	-1.6	0.105024
2LZMA	68	A	-0.05	0.124702
2LZMA	3	D	-2.5	0.952836
2LZMA	3	E	-1.622	0.942573
2LZMA	3	F	-1.042	0.847042
2LZMA	3	G	-1.95	0.920526
2LZMA	3	A	-0.9	0.911797
2LZMA	3	L	0.835714	0.558122
2LZMA	3	M	-0.6	0.552304
2LZMA	135	E	-0.733333	0.327002
2LZMA	101	A	-1.5	0.433312
2LZMA	149	C	-2.1	0.756864
2LZMA	3	T	-2.108	0.86387
2LZMA	3	V	-0.5	0.856485
2LZMA	3	W	-2.8	0.937791
2LZMA	3	P	-2.82	0.946345
2LZMA	3	S	-1.8	0.94026
2LZMA	58	T	-3.4	0.93562
2LZMA	3	Y	-2.5	0.930255
2LZMA	108	V	1.1	0.486998
2LZMA	111	A	-1.2	0.504194
2LZMA	49	S	-0.5	0.851175
2LZMA	111	F	-1.56	0.36858
2LZMA	111	I	-0.77	0.595621
2LZMA	60	H	-0.45	0.231361
2LZMA	119	H	-0.29	0.350319
2LZMA	71	A	-1.5	0.555866
2LZMA	119	M	-0.1	0.371418
2LZMA	92	N	-0.75	0.312434
2LZMA	60	P	0.05	0.313395
2LZMA	113	E	0.3	0.652626
2LZMA	133	A	-4.245	0.416707
2LZMA	109	N	0.05	0.463128
2LZMA	7	A	-2.6	0.657889
2LZMA	20	N	1.3	0.956309
2LZMA	91	A	-3.1	0.748804
2LZMA	109	D	0.15	0.223078
2LZMA	132	M	1.5	0.743897
2LZMA	132	I	1.2	0.773464
2LZMA	14	K	-0.03	0.568198
2LZMA	6	L	-2.8	0.448042
2LZMA	115	E	-0.1	0.501013
2LZMA	144	D	0.3025	0.549328
2LZMA	17	A	-2.7	0.579852
2LZMA	82	P	0.547778	0.301656
2LZMA	157	I	-1.95	0.847213
2LZMA	120	A	-0.2	0.124981
2LZMA	157	H	-2.1	0.908553
2LZMA	67	A	-1.9	0.647047
2LZMA	146	T	-1.895	0.579488
2LZMA	130	S	-1.0	0.444296
2LZMA	121	M	-0.8	0.198693
2LZMA	93	T	0.06	0.190967
2LZMA	121	A	-2.56667	0.517179
2LZMA	93	P	0.368	0.206753
2LZMA	93	S	-0.2	0.148756
2LZMA	157	L	-1.6	0.933869
2LZMA	154	E	-0.45	0.47776
2LZMA	41	S	-0.6	0.487649
2LZMA	38	N	-0.05	0.871663
2LZMA	20	S	0.7	0.959992
2LZMA	82	S	-0.3	0.410117
2LZMA	38	D	0.33	0.741859
2LZMA	157	N	-0.9375	0.504779
2LZMA	74	P	-4.95	0.753431
2LZMA	99	I	-1.45	0.136437
2LZMA	44	C	-0.11	0.38191
2LZMA	160	T	-1.65	0.623746
2LZMA	26	S	0.57	0.537466
2LZMA	72	P	-2.65	0.474082
2LZMA	144	H	-0.15	0.640889
2LZMA	20	A	-0.3	0.972847
2LZMA	73	S	-0.4	0.172991
2LZMA	99	V	-2.15	0.350726
2LZMA	157	S	-0.66	0.700271
2LZMA	157	R	-0.675	0.771936
2LZMA	163	D	-0.21	0.910421
2LZMA	42	S	-2.3	0.754624
2LZMA	144	E	0.4	0.666672
2LZMA	157	V	-1.525	0.903546
2LZMA	99	A	-4.62	0.340879
2LZMA	20	T	0.9	0.968422
2LZMA	44	Q	0.27	0.562598
2LZMA	42	K	-3.7	0.665388
2LZMA	99	G	-6.85	0.704558
2LZMA	99	F	-0.35	0.445549
2LZMA	157	A	-0.975	0.869969
2LZMA	157	C	-1.3	0.895696
2LZMA	157	E	-1.275	0.643761
2LZMA	157	D	-1.1	0.799479
2LZMA	157	G	-1.1	0.923121
2LZMA	157	F	-2.4	0.927061
1BNIC	108	R	0.9	0.363622
1BNIC	53	A	-3.4	0.965041
1BNIC	27	G	-0.475	0.891808
1BNIC	99	V	-2.7	0.782563
1BNIC	53	V	-7.8	0.982547
1BNIC	85	A	-0.12	0.195545
1BNIC	16	R	0.18	0.289085
1BNIC	26	N	-1.29	0.761416
1BNIC	16	S	-1.785	0.424756
1BNIC	26	G	-1.72	0.803896
1BNIC	26	E	-0.05	0.898626
1BNIC	26	D	-0.08	0.886345
1BNIC	26	A	-2.05	0.883923
1BNIC	110	A	-0.4	0.937473
1BNIC	10	T	-2.5	0.64433
1BNIC	26	V	-2.31	0.777016
1BNIC	26	S	-0.56	0.565571
1BNIC	26	Q	-1.72	0.891499
1BNIC	45	A	-1.8	0.896011
1BNIC	10	A	-3.4	0.507891
1BNIC	32	Y	-0.8	0.63851
1BNIC	55	A	-1.1	0.744931
1BNIC	33	Q	-1.3	0.348902
1BNIC	16	A	-0.27	0.342331
1BNIC	96	A	-3.46167	0.786998
1BNIC	32	V	-0.9	0.787387
1BNIC	32	Q	-0.5	0.281526
1BNIC	32	P	-4.1	0.810615
1BNIC	32	S	-0.4	0.420876
1BNIC	32	R	-0.1	0.290579
1BNIC	32	M	-0.3	0.710407
1BNIC	32	L	-0.3	0.649714
1BNIC	55	T	-0.6	0.511598
1BNIC	32	N	-0.7	0.410669
1BNIC	32	I	-0.8	0.786757
1BNIC	32	H	-0.8	0.733496
1BNIC	32	K	-0.2	0.30155
1BNIC	32	E	-0.6	0.303328
1BNIC	32	D	-0.7	0.315595
1BNIC	32	G	-0.9	0.802683
1BNIC	32	F	-0.7	0.798293
1BNIC	96	V	-1.02	0.43675
1BNIC	32	C	-1.0	0.804338
1BNIC	5	A	-1.9	0.922477
1BNIC	6	A	-2.28667	0.621967
1BNIC	6	G	-1.27	0.785009
1BNIC	6	D	0.11	0.464272
1BNIC	6	E	-0.27	0.584481
1BNIC	91	A	-1.48	0.512899
1BNIC	6	H	-2.105	0.537559
1BNIC	6	N	-1.27	0.820481
1BNIC	8	G	-1.17	0.620735
1BNIC	72	G	-2.5	0.84573
1BNIC	28	A	0.41	0.0909218
1BNIC	6	P	-3.08	0.878891
1BNIC	6	Q	-1.87	0.413702
1BNIC	28	E	0.4	0.188428
1BNIC	28	G	-0.45	0.296278
1BNIC	41	D	-2.5	0.698117
1BNIC	34	H	-2.8	0.961875
1BNIC	69	S	-2.72	0.89418
1BNIC	29	Q	0.0	0.0959106
1BNIC	22	M	-0.27	0.537469
1BNIC	95	G	-4.7	0.778527
1BNIC	69	K	-3.13	0.881352
1BNIC	69	M	-2.49	0.950298
1BNIC	34	K	-3.12	0.963171
1BNIC	18	R	-1.17	0.721384
1BNIC	18	S	-2.28	0.838899
1BNIC	18	Q	-1.6	0.598428
1BNIC	62	R	-0.45	0.385392
1BNIC	6	S	-0.22	0.471572
1BNIC	73	A	-2.5	0.720672
1BNIC	76	A	-1.9	0.870191
1BNIC	73	G	-5.4	0.806265
1BNIC	18	A	-1.85	0.79218
1BNIC	18	G	-0.39	0.624851
1BNIC	18	D	-2.56	0.85727
1BNIC	18	K	-1.195	0.68621
1BNIC	76	V	-0.8	0.259318
1BNIC	18	N	-1.68	0.665499
1BNIC	79	V	0.3	0.615775
1BNIC	36	T	-1.1	0.380742
1BNIC	29	S	-1.23	0.446692
1BNIC	23	A	-2.2	0.848769
1BNIC	52	A	-5.3	0.822205
1BNIC	29	A	-1.25	0.439255
1BNIC	36	A	-1.3	0.631778
1BNIC	29	G	-1.805	0.664826
1BNIC	78	F	-1.45	0.928695
1BNIC	52	V	-8.4	0.947863
1BNIC	97	G	-6.6	0.967184
1BNIC	83	Q	-1.815	0.879738
1BNIC	17	S	-2.57	0.899792
1BNIC	89	T	-2.5	0.738514
1BNIC	89	V	-0.3	0.196935
1BNIC	17	A	-2.13	0.908123
1BNIC	94	F	-0.83	0.657936
1BNIC	17	F	-0.3	0.696397
1BNIC	17	G	-4.465	0.940043
1BNIC	89	G	-7.0	0.847561
1BNIC	84	A	-2.0	0.689314
1BNIC	45	T	-2.4	0.858174
1BNIC	109	A	-2.1	0.960512
1BNIC	25	V	-1.1	0.35084
1BNIC	25	A	-3.5	0.84279
1BNIC	109	V	-0.8	0.649542
1BNIC	105	V	-2.2	0.63187
1BNIC	44	E	0.1	0.588643
1BNIC	93	N	-4.11	0.715275
1BNIC	34	N	-2.75	0.945054
1BNIC	75	N	-4.9	0.824029
1BNIC	7	L	-4.6	0.529297
1BNIC	88	L	-0.3	0.210607
1BNIC	88	A	-4.205	0.760243
1BNIC	51	A	-4.7	0.900227
1BNIC	88	G	-7.4	0.857385
1BNIC	58	D	0.5	0.632542
1BNIC	58	A	-2.7	0.88412
1BNIC	15	A	-0.2	0.412758
1BNIC	51	V	-1.83	0.792805
1BNIC	88	V	-1.37	0.260423
1BNIC	8	A	-0.795	0.334111
1BNIC	94	Y	-1.13	0.581587
1BNIC	4	V	-0.6	0.919278
1BNIC	34	A	-3.12	0.950176
1BNIC	34	D	-3.39	0.904592
1BNIC	4	A	-1.4	0.951044
1BNIC	8	S	-0.97	0.462929
1BNIC	94	L	-0.963333	0.703005
1BNIC	104	A	-0.2	0.122486
1BNIC	34	S	-3.2	0.904742
1BNIC	34	R	-2.42	0.965005
1BNIC	34	T	-3.37	0.946584
1BNIC	15	I	1.0	0.232505
1BNIC	103	F	0.0	0.342301
1BNIC	55	G	-3.1	0.883594
1BNIC	77	A	-1.6	0.900613
1BNIC	24	F	0.0	0.522683
1BNIC	54	A	-3.15	0.803094
1BNIC	54	N	-2.515	0.752841
1BNIC	92	A	-2.815	0.751686
1BNIC	19	R	0.2	0.223781
1BNIC	32	T	-0.8	0.766775
1BNIC	32	W	-1.0	0.805334
1BNIC	96	G	-5.7	0.919139
1BNIC	14	A	-4.525	0.568708
1BNIC	16	G	-1.66	0.733518
1BNIC	100	G	-2.8	0.333347
1BNIC	66	A	0.2	0.705157
1BNIC	55	V	-0.3	0.259273
1BNIC	15	G	-1.6	0.477676
1BNIC	83	K	-4.13	0.940522
1BNIC	12	S	-0.65	0.139394
1BNIC	31	A	0.1	0.67449
1BNIC	13	F	-0.41	0.275887
1BNIC	13	G	-6.4	0.829932
1BNIC	13	A	-3.505	0.737422
1BNIC	31	G	-0.98	0.723914
1BNIC	12	G	-1.09	0.351796
1BNIC	12	A	0.41	0.108819
1BNIC	31	S	-0.216667	0.670575
1BNIC	65	S	0.5	0.498125
1LZ1A	9	S	-0.02	0.355524
1LZ1A	49	N	-0.5	0.790046
1LZ1A	130	A	-0.98	0.921817
1LZ1A	2	Y	-0.36	0.967406
1LZ1A	32	S	-0.33	0.604729
1LZ1A	32	L	-0.1	0.550124
1LZ1A	93	T	-0.67	0.471852
1LZ1A	118	A	0.19	0.876754
1LZ1A	118	G	0.05	0.337261
1LZ1A	92	S	0.81	0.257209
1LZ1A	1	M	-0.12	0.959334
1LZ1A	56	M	-1.77	0.677271
1LZ1A	103	G	-0.1	0.793195
1LZ1A	56	F	-4.09	0.757286
1LZ1A	21	G	1.15	0.838393
1LZ1A	21	A	1.32	0.871089
1LZ1A	56	A	-3.71	0.831867
1LZ1A	56	V	-1.24667	0.471664
1LZ1A	56	T	-3.64	0.77036
1LZ1A	2	L	-0.05	0.904331
1LZ1A	91	P	-0.4	0.445358
1LZ1A	2	N	-1.34	0.97186
1LZ1A	2	I	1.1	0.625835
1LZ1A	125	A	-1.46	0.605154
1LZ1A	2	D	-1.44	0.948631
1LZ1A	2	F	-0.86	0.938906
1LZ1A	2	G	-2.3	0.975749
1LZ1A	20	F	-0.5	0.412828
1LZ1A	2	A	-1.51	0.963147
1LZ1A	106	A	-0.93	0.853464
1LZ1A	23	V	-0.385	0.584725
1LZ1A	106	V	-0.85	0.69079
1LZ1A	2	R	-0.38	0.906334
1LZ1A	2	S	-1.41	0.946543
1LZ1A	38	A	-2.49	0.893496
1LZ1A	38	G	-2.32	0.852667
1LZ1A	38	F	-0.19	0.345979
1LZ1A	71	G	-1.6	0.924954
1LZ1A	50	A	0.43	0.831386
1LZ1A	50	G	0.26	0.716509
1LZ1A	99	A	-0.935	0.463474
1LZ1A	78	G	-0.12	0.618484
1LZ1A	78	A	-0.14	0.932415
1LZ1A	93	A	-0.87	0.246684
1LZ1A	35	L	-0.53	0.876086
1LZ1A	99	T	-0.5	0.561959
1LZ1A	67	N	-1.1125	0.622572
1LZ1A	89	A	-2.7	0.883619
1LZ1A	54	F	-0.96	0.402901
1LZ1A	56	L	-0.1	0.296315
1LZ1A	89	V	-0.415	0.576412
1LZ1A	110	A	0.3	0.183725
1LZ1A	110	F	-0.05	0.283484
1LZ1A	45	F	0.07	0.770546
1LZ1A	110	D	0.17	0.182602
1LZ1A	110	I	0.86	0.2495
1LZ1A	110	N	0.07	0.0978465
1LZ1A	110	L	0.07	0.219557
1LZ1A	110	M	0.53	0.138438
1LZ1A	110	R	0.89	0.336103
1LZ1A	110	P	0.5	0.0772165
1LZ1A	37	A	-0.29	0.870278
1LZ1A	120	N	-0.0825	0.50525
1LZ1A	110	Y	-0.14	0.0419206
1LZ1A	8	T	-3.73	0.535512
1LZ1A	58	G	1.87	0.907179
1LZ1A	58	A	0.91	0.906919
1LZ1A	1	A	-0.6	0.957666
1LZ1A	18	N	-1.115	0.564116
1LZ1A	47	P	0.1	0.843595
1LZ1A	96	S	-1.0	0.467874
1LZ1A	59	A	-1.58667	0.866903
1LZ1A	59	F	-0.81	0.630526
1LZ1A	59	G	-3.83	0.927938
1LZ1A	59	L	0.0	0.448411
1LZ1A	59	M	-1.29	0.417876
1LZ1A	59	S	-3.59	0.896999
1LZ1A	59	V	-1.04333	0.601962
1LZ1A	59	T	-2.22	0.855002
1LZ1A	59	Y	-3.78	0.820615
1LZ1A	96	M	0.02	0.228261
1LZ1A	7	Q	-0.765	0.0497868
1LZ1A	37	Q	-0.26	0.873493
1LZ1A	100	T	-0.29	0.601123
1LZ1A	100	A	-0.415	0.53614
1LZ1A	100	F	-1.65	0.188218
1LZ1A	74	Y	-0.24	0.488748
1LZ1A	74	R	-0.07	0.576018
1LZ1A	74	S	-0.38	0.555131
1LZ1A	121	A	-1.595	0.703546
1LZ1A	63	F	-0.24	0.276241
1LZ1A	74	I	0.45	0.698058
1LZ1A	74	N	-0.33	0.71087
1LZ1A	74	L	0.19	0.697478
1LZ1A	74	M	0.65	0.7674
1LZ1A	74	A	-0.395	0.587401
1LZ1A	74	F	-0.29	0.677278
1LZ1A	74	G	-0.22	0.570719
1LZ1A	74	D	-0.43	0.821864
1LZ1A	102	N	-0.0725	0.690524
1LZ1A	2	M	-0.31	0.908635
1LZ1A	23	A	-2.54	0.625657
1LZ1A	110	G	0.48	0.334219
1LZ1A	124	F	-0.36	0.424823
1LZ1A	77	A	-4.6	0.92358
2RN2A	52	K	-5.9	0.524097
2RN2A	134	S	0.67	0.627484
2RN2A	95	N	0.89	0.865087
2RN2A	68	G	-2.4	0.803931
2RN2A	80	L	0.3	0.597153
2RN2A	68	A	-0.5	0.702315
2RN2A	134	T	0.6	0.662417
2RN2A	52	L	1.3	0.196764
2RN2A	68	L	-0.5	0.610241
2RN2A	77	A	-0.9	0.273318
2RN2A	95	G	1.8	0.824217
2RN2A	52	G	-2.7	0.528992
2RN2A	95	A	0.1	0.957512
2RN2A	52	E	-1.5	0.519028
2RN2A	52	D	-1.9	0.540005
2RN2A	52	I	1.9	0.147824
2RN2A	68	V	0.6	0.581572
2RN2A	134	A	1.3	0.679795
2RN2A	134	Q	0.9	0.600127
2RN2A	134	E	0.79	0.458018
2RN2A	52	S	-1.8	0.37935
2RN2A	76	L	0.24	0.54841
2RN2A	52	Q	-1.2	0.50301
2RN2A	134	I	0.98	0.712971
2RN2A	134	N	0.6225	0.474502
2RN2A	52	V	1.7	0.0893558
2RN2A	134	L	1.33	0.74046
2RN2A	52	T	-0.8	0.295687
2RN2A	134	H	1.2175	0.47208
2RN2A	48	A	-0.2	0.406135
2RN2A	52	N	-1.8	0.569995
2RN2A	119	V	0.415	0.391076
2RN2A	52	P	-1.6	0.266989
2RN2A	113	P	-0.4	0.636609
2RN2A	48	Q	0.1	0.244085
2RN2A	41	C	0.28	0.696443
2RN2A	74	I	0.65	0.349811
2RN2A	52	C	0.8	0.117159
2RN2A	74	L	1.0	0.305495
2RN2A	74	A	-2.8	0.599716
2RN2A	117	R	-0.015	0.444137
2RN2A	52	M	0.5	0.304883
2RN2A	62	R	0.165	0.715514
2RN2A	52	H	-3.6	0.533415
2RN2A	62	P	1.05	0.736761
2RN2A	134	V	0.715	0.710953
2RN2A	52	F	0.5	0.251353
2RN2A	62	D	0.25	0.750902
2RN2A	24	V	0.805	0.263769
2RN2A	48	D	0.0	0.282693
2RN2A	91	R	0.1	0.617266
2RN2A	10	N	0.65	0.821066
2RN2A	68	T	-0.2	0.526907
2RN2A	125	T	0.05	0.644423
2RN2A	10	H	1.4	0.875478
2RN2A	10	E	1.05	0.774615
2RN2A	10	A	3.2	0.897654
2RN2A	52	Y	-2.3	0.497987
2RN2A	70	E	0.3	0.874813
2RN2A	23	A	0.6	0.577884
2RN2A	70	N	0.65	0.869476
2RN2A	70	A	0.5	0.9588
2RN2A	135	K	-0.66	0.0751436
2RN2A	10	S	1.7	0.842369
2RN2A	94	E	-0.4	0.92122
1VQBA	35	I	-0.65	0.48756
1VQBA	35	M	-1.05	0.787378
1VQBA	35	L	-2.7	0.627724
1VQBA	35	A	-2.2	0.620335
1VQBA	35	C	-1.4	0.867421
1VQBA	78	C	-4.4	0.770178
1VQBA	35	F	-3.15	0.861894
1VQBA	19	C	-0.3	0.959236
1VQBA	41	F	-0.6	0.399712
1VQBA	78	T	-6.6	0.756709
1VQBA	35	T	-5.3	0.865259
1VQBA	41	A	-0.4	0.939528
1VQBA	33	L	-2.6	0.827625
1VQBA	33	M	-3.5	0.826408
1VQBA	33	I	-0.9	0.820587
1VQBA	45	T	-3.5	0.394893
1VQBA	33	A	-0.5	0.416745
1VQBA	45	L	-3.0	0.640186
1VQBA	33	T	-4.6	0.809799
1VQBA	33	V	-0.2	0.702963
1VQBA	45	C	-0.1	0.795422
1VQBA	26	R	-0.4	0.307629
1VQBA	33	S	-4.25	0.803247
1VQBA	43	C	-2.1	0.884694
1VQBA	73	W	0.8	0.806602
1VQBA	43	T	-1.6	0.57759
1VQBA	19	T	-0.6	0.938941
1VQBA	81	T	-5.1	0.769188
1VQBA	81	V	-0.2	0.4709
1VQBA	81	C	-3.7	0.783942
1VQBA	78	V	-1.3	0.340536
1VQBA	67	T	-1.6	0.826517
1VQBA	50	H	-1.55	0.932712
1VQBA	70	P	-5.05	0.962962
1VQBA	82	C	-1.5	0.628684
1VQBA	70	C	-3.2	0.948846
1VQBA	67	C	-3.7	0.901606
1VQBA	86	V	0.5	0.585772
1VQBA	86	T	-0.7	0.875679
1VQBA	47	T	-7.4	0.930262
1VQBA	47	V	-2.55	0.580165
1VQBA	47	F	-1.95	0.693814
1VQBA	47	A	-7.05	0.929749
1VQBA	47	C	-5.25	0.927876
1VQBA	47	M	-2.15	0.856739
1VQBA	47	L	-0.65	0.638975
1VQBA	36	N	-1.0	0.771947
1VQBA	69	M	0.15	0.898752
1VQBA	69	H	-1.25	0.924871
1VQBA	24	V	0.8	0.924422
1VQBA	36	C	-2.05	0.824786
1VQBA	40	T	-0.4	0.851997
1VQBA	40	C	-1.6	0.882653
1VQBA	64	C	0.5	0.960069
1VQBA	63	T	-5.0	0.693388
1VQBA	37	I	-1.4	0.855487
1VQBA	62	V	1.3	0.58731
1VQBA	37	A	-7.7	0.907911
1VQBA	37	C	-4.6	0.902841
1VQBA	37	T	-5.2	0.903157
1VQBA	37	V	-3.5	0.871307
1VQBA	62	C	-0.7	0.860693
1VQBA	45	A	-2.1	0.788636
1VQBA	28	V	1.1	0.550437
1VQBA	32	Y	1.0	0.304357
1VQBA	32	W	2.8	0.407966
1VQBA	68	L	-4.25	0.784669
1VQBA	32	R	-1.6	0.204045
1VQBA	48	V	0.0	0.775374
1VQBA	68	V	-5.0	0.854214
1VQBA	6	V	-0.7	0.734594
1VQBA	32	H	-0.9	0.349441
1VQBA	48	C	-0.8	0.775534
1VQBA	49	A	-6.1	0.929442
1VQBA	65	P	-1.5	0.702027
1VQBA	49	C	-4.1	0.925858
1VQBA	49	I	-1.9	0.747002
1VQBA	30	F	2.05	0.676219
1VQBA	49	T	-5.7	0.927496
1VQBA	49	V	-2.9	0.640081
1VQBA	30	N	-1.1	0.643532
1VQBA	30	M	0.65	0.732161
1VQBA	13	T	-0.7	0.901615
1VQBA	70	T	-3.5	0.770603
1VQBA	77	L	-1.2	0.933471
1VQBA	77	I	1.6	0.840003
1VQBA	77	F	-0.2	0.955372
1VQBA	77	C	0.0	0.960329
1VQBA	77	A	-2.1	0.875522
1VQBA	63	C	-4.1	0.708358
1VQBA	77	V	1.2	0.916878
1VQBA	77	T	-0.8	0.923128
1BVCA	69	V	-0.1	0.281117
1BVCA	116	A	0.2	0.15521
1BVCA	13	A	-0.7	0.408057
1BVCA	14	F	-0.733333	0.446957
1BVCA	109	G	-0.925	0.0905822
1BVCA	66	A	0.8	0.0402471
1BVCA	130	K	-1.4	0.667326
1BVCA	69	A	-1.2	0.283729
1BVCA	140	A	0.475	0.040831
1BVCA	11	A	-0.4	0.237752
1BVCA	129	A	1.1	0.213322
1BVCA	29	I	-1.1	0.289161
1BVCA	123	K	-1.4	0.963098
1BVCA	88	A	0.6	0.121486
1BVCA	69	M	0.0	0.0525489
1BVCA	51	A	-1.4	0.894981
1BVCA	117	A	-0.3	0.212027
1BVCA	60	A	-0.125	0.237023
1BVCA	56	A	-0.225	0.68966
1BVCA	77	A	-0.035	0.635798
1BVCA	23	A	-1.1	0.325562
1BVCA	49	I	-0.8	0.830554
1BVCA	130	L	-0.6	0.616144
1BVCA	8	A	0.98	0.0695194
1BVCA	44	A	-0.175	0.209508
1BVCA	114	A	-1.4	0.408595
1BVCA	149	A	-1.6	0.330805
1BVCA	142	M	0.9	0.172737
1BVCA	18	A	-0.6	0.288296
1BVCA	69	I	0.0	0.248031
1BVCA	135	I	-1.5	0.198293
1BVCA	67	A	-0.3	0.540647
1BVCA	137	A	-1.8	0.0571269
1BVCA	68	T	-0.4	0.675024
1BVCA	135	M	-0.8	0.0705239
1BVCA	29	M	0.1	0.118389
1BVCA	29	A	-2.4	0.554734
1BVCA	4	A	-0.625	0.739789
1BVCA	28	M	-0.6	0.180211
1BVCA	36	Q	-0.533333	0.947932
1BVCA	109	A	0.265	0.0668795
1BVCA	8	G	-0.565	0.191446
1BVCA	29	V	-1.7	0.532921
1BVCA	131	A	-1.46667	0.510397
1BVCA	135	V	-2.2	0.203659
1BVCA	111	L	-0.6	0.0925006
1BVCA	111	M	-1.1	0.0910934
1BVCA	28	V	0.0	0.146222
1BVCA	142	V	-0.1	0.478788
1BVCA	9	A	-0.4	0.156533
1BVCA	7	F	-0.633333	0.304794
1BVCA	111	A	-1.8	0.248514
1BVCA	142	L	0.6	0.275721
1BVCA	28	A	-1.3	0.203565
1BVCA	28	L	-0.6	0.272637
1BVCA	142	A	-1.5	0.773613
4LYZA	101	R	0.27	0.723057
4LYZA	101	S	0.87	0.845327
4LYZA	101	Q	-0.08	0.694076
4LYZA	19	K	-1.06	0.502439
4LYZA	40	I	-2.2	0.896704
4LYZA	31	V	1.2	0.317991
4LYZA	101	F	0.72	0.934381
4LYZA	31	I	1.4	0.546423
4LYZA	101	E	0.0	0.651607
4LYZA	31	L	1.8	0.498852
4LYZA	101	A	0.76	0.935154
4LYZA	101	N	0.04	0.878449
4LYZA	70	N	-2.15	0.933929
4LYZA	117	A	-1.46	0.798108
4LYZA	101	K	0.19	0.839533
4LYZA	77	H	-0.38	0.4542
4LYZA	73	K	0.23	0.548623
4LYZA	105	T	-0.24	0.932765
4LYZA	21	Q	-0.15	0.566333
4LYZA	114	H	0.68	0.488719
4LYZA	55	F	-2.46	0.820279
4LYZA	3	Y	-0.45	0.433152
4LYZA	55	A	-4.4	0.888815
4LYZA	102	A	0.02	0.674294
4LYZA	55	L	-0.45	0.388433
4LYZA	55	M	-2.27	0.489139
4LYZA	103	D	0.24	0.648657
4LYZA	55	V	-0.91	0.546186
4LYZA	55	T	-4.96	0.847113
4LYZA	94	A	-4.78	0.726066
4LYZA	68	K	-0.04	0.426356
4LYZA	102	R	0.38	0.551186
4LYZA	15	L	0.76	0.640835
4LYZA	102	V	-0.04	0.828275
4LYZA	67	A	-0.98	0.881708
4LYZA	40	S	-0.27	0.827426
4LYZA	12	L	-0.57	0.147379
4LYZA	91	A	-0.15	0.41057
4LYZA	101	G	0.45	0.877966
4LYZA	91	D	-2.31	0.317581
4LYZA	12	F	0.28	0.280394
4LYZA	34	Y	0.19	0.23563
4LYZA	91	Y	-3.07	0.789804
4LYZA	49	A	-1.89	0.964778
4LYZA	121	H	-0.45	0.308731
4LYZA	13	D	-6.7	0.464457
4LYZA	49	N	-0.96	0.856536
4LYZA	91	T	0.99	0.448342
4LYZA	91	V	-0.08	0.629516
4LYZA	71	A	-0.38	0.853129
2CI2I	80	A	-3.34	0.899885
2CI2I	79	T	-0.38	0.282583
2CI2I	38	A	-0.4725	0.579868
2CI2I	58	D	0.04	0.918675
2CI2I	27	A	-2.66	0.697084
2CI2I	66	A	-4.895	0.794467
2CI2I	79	G	-3.24	0.873216
2CI2I	41	G	-0.6	0.488221
2CI2I	58	A	-0.69	0.877775
2CI2I	71	A	-3.41	0.890898
2CI2I	41	A	-0.02	0.299186
2CI2I	22	V	-0.32	0.833367
2CI2I	21	M	-0.67	0.969893
2CI2I	75	D	-1.21	0.849185
2CI2I	75	A	-0.83	0.867315
2CI2I	22	A	-0.85	0.741512
2CI2I	31	G	0.02	0.798585
2CI2I	55	S	-0.02	0.563874
2CI2I	25	A	-1.57	0.727702
2CI2I	48	A	-3.865	0.768759
2CI2I	55	V	-0.76	0.845718
2CI2I	30	A	0.42	0.695946
2CI2I	26	Q	-0.62	0.30973
2CI2I	34	Q	-0.47	0.127036
2CI2I	51	V	-0.5	0.557296
2CI2I	76	A	-4.27333	0.904967
2CI2I	53	T	-1.03	0.648163
2CI2I	39	V	-1.246	0.423323
2CI2I	55	A	0.23	0.680449
2CI2I	48	V	-1.04	0.454591
2CI2I	42	A	-0.96	0.926683
2CI2I	34	N	-1.07	0.302914
2CI2I	70	A	-2.02333	0.705903
2CI2I	53	A	-0.635	0.541564
2CI2I	26	A	-0.47	0.485621
2CI2I	36	A	-0.49	0.276824
2CI2I	76	V	0.163333	0.594977
2CI2I	36	G	-2.32	0.818618
2CI2I	53	G	-2.43	0.791695
2CI2I	34	D	-0.74	0.178323
2CI2I	64	A	-0.8	0.79188
2CI2I	56	A	-0.03	0.518725
2CI2I	49	G	-3.52	0.864373
2CI2I	69	A	-3.84	0.883787
2CI2I	69	L	-2.11	0.775994
2CI2I	57	A	-1.47	0.881176
2CI2I	52	A	-0.17	0.785947
2CI2I	68	A	-3.78	0.685068
2CI2I	69	V	-2.39	0.69835
2CI2I	79	A	-1.51	0.601343
2CI2I	35	G	-1.09	0.790233
2CI2I	43	G	-3.19	0.717506
2CI2I	22	G	-1.16	0.770462
2CI2I	43	A	-0.346667	0.804751
2CI2I	51	A	-2.37	0.91287
2CI2I	33	N	-0.7	0.523147
2CI2I	21	A	-0.55	0.970636
2CI2I	72	N	0.0	0.511387
2CI2I	49	A	-2.12	0.596487
2CI2I	82	G	-3.5	0.886763
2CI2I	33	D	-0.52	0.250892
2CI2I	60	A	-0.69	0.689416
2CI2I	62	A	-0.58	0.95002
2CI2I	82	A	-1.45	0.701459
2CI2I	44	A	0.03	0.946291
2CI2I	49	V	0.08	0.345239
2CI2I	49	T	-1.34	0.677128
2CI2I	51	I	-0.26	0.595825
2CI2I	45	A	0.25	0.834244
2CI2I	31	A	-0.26	0.849003
2CI2I	37	A	0.22	0.0690901
2CI2I	40	A	-1.33	0.430354
2CI2I	82	T	-1.15	0.721164
2CI2I	40	G	-1.38	0.51513
2CI2I	77	G	-1.88	0.855312
2CI2I	37	G	-0.98	0.368603
2CI2I	33	Q	-0.29	0.411765
1STNA	140	H	-0.4	0.770916
1STNA	73	A	-1.6	0.761455
1STNA	88	V	0.55	0.327276
1STNA	23	F	-1.5	0.351325
1STNA	77	G	-2.2	0.885795
1STNA	60	V	-2.9	0.615315
1STNA	103	A	-4.6	0.444492
1STNA	36	A	-3.6	0.771928
1STNA	140	F	-0.6	0.541467
1STNA	36	G	-5.4	0.875532
1STNA	77	A	-3.2	0.892959
1STNA	83	G	-2.8	0.825109
1STNA	61	G	-4.7	0.899801
1STNA	61	A	-2.4	0.511945
1STNA	140	L	-4.5	0.889817
1STNA	33	S	-1.4	0.820209
1STNA	60	G	-1.5	0.68886
1STNA	83	A	-3.9	0.956826
1STNA	140	Y	-1.1	0.546269
1STNA	95	G	-3.1	0.707905
1STNA	95	A	-3.6	0.904241
1STNA	66	L	0.7	0.270055
1STNA	18	M	-0.2	0.785782
1STNA	91	S	-5.3	0.773864
1STNA	25	A	-2.7	0.900543
1STNA	141	A	-0.12	0.53289
1STNA	37	G	-3.9	0.772097
1STNA	37	A	-1.8	0.456392
1STNA	18	G	-2.6	0.890685
1STNA	76	A	-4.1	0.546928
1STNA	90	S	-2.36667	0.909788
1STNA	46	Y	0.0	0.903206
1STNA	79	S	-1.675	0.573051
1STNA	118	D	-2.5	0.857089
1STNA	76	G	-4.7	0.688795
1STNA	62	G	-3.4	0.553557
1STNA	89	F	-1.2	0.783975
1STNA	124	L	1.3	0.22634
1STNA	62	A	-2.4	0.181077
1RN1C	49	H	1.1	0.642658
1RN1C	21	Y	-0.39	0.436042
1RN1C	92	A	-0.62	0.898754
1RN1C	21	W	-0.3	0.454168
1RN1C	21	V	-0.66	0.395453
1RN1C	21	Q	-0.33	0.210613
1RN1C	36	A	0.015	0.833043
1RN1C	21	S	-0.445	0.207866
1RN1C	21	R	-0.41	0.174876
1RN1C	21	M	-0.15	0.40135
1RN1C	21	L	-0.13	0.427971
1RN1C	21	N	0.34	0.289863
1RN1C	21	I	-0.44	0.447271
1RN1C	21	H	-0.365	0.230935
1RN1C	21	K	-0.51	0.178632
1RN1C	21	E	-0.32	0.14789
1RN1C	21	D	-0.19	0.220203
1RN1C	59	Y	-0.93	0.0860196
1RN1C	21	F	-0.57	0.286067
1RN1C	9	A	-0.805	0.84629
1RN1C	21	C	-0.74	0.508364
1RN1C	57	F	-0.47	0.545664
1RN1C	44	S	-1.5	0.841696
1RN1C	81	A	-2.89	0.646704
1RN1C	44	A	-1.84667	0.83969
1RN1C	24	W	1.24	0.627142
1RN1C	45	W	0.74	0.811691
1RN1C	44	D	-1.6	0.520178
1RN1C	21	T	-0.57	0.17532
1RN1C	21	G	-0.9	0.481874
1RN1C	76	N	-3.1	0.664112
1RN1C	42	W	-0.14	0.640725
1RN1C	12	A	-1.155	0.790858
1RN1C	68	F	-1.355	0.961777
1RN1C	25	K	0.935	0.327364
1RN1C	56	F	-0.745	0.439152
1RN1C	11	F	-2.07	0.739578
1RN1C	42	F	1.145	0.235702
1RN1C	76	A	-3.75	0.777437
1RN1C	64	A	-1.5	0.91929
1RN1C	40	T	-0.26	0.881646
1RN1C	17	A	0.62	0.338766
1RN1C	58	A	-0.775	0.74885
1RN1C	76	S	-3.2	0.847517
1RGGB	79	I	2.85	0.483382
1RGGB	33	A	-6.1	0.946133
1RGGB	38	A	0.7	0.376033
1RGGB	25	K	-0.9	0.879089
1RGGB	79	A	2.125	0.233832
1RGGB	65	A	-1.15	0.861582
1RGGB	79	E	-0.3	0.502845
1RGGB	79	K	2.3	0.222463
1RGGB	5	V	0.0	0.977073
1RGGB	79	H	1.8	0.302264
1RGGB	43	T	-0.5	0.622988
1RGGB	79	N	1.175	0.374058
1RGGB	79	L	2.7	0.330826
1RGGB	18	V	-1.4	0.351206
1RGGB	79	R	2.7	0.290317
1RGGB	79	W	2.3	0.636822
1RGGB	2	T	-0.9	0.867003
1RGGB	79	Y	2.9	0.387855
1RGGB	36	T	-1.3	0.589911
1RGGB	59	V	-1.7	0.950263
1RGGB	94	K	0.533333	0.945851
1RGGB	72	V	-0.2	0.611033
1RGGB	85	Q	0.0	0.78484
1RGGB	67	V	0.0	0.454601
1RGGB	82	V	-1.7	0.688149
1RGGB	57	T	-4.4	0.951184
1RGGB	54	Q	-2.3	0.646206
1RGGB	16	V	0.3	0.176779
1RGGB	79	F	2.35	0.338588
1RGGB	74	K	-0.0333333	0.672789
1RGGB	39	D	-1.5	0.674288
1RGGB	56	V	-1.9	0.451446
1RGGB	39	A	-2.2	0.913364
1RGGB	41	K	-1.1	0.847135
1RGGB	39	S	-2.3	0.79281
3MBPA	283	D	-3.2	0.812399
3MBPA	133	S	-2.1	0.330069
3MBPA	48	A	0.5	0.353103
3MBPA	19	C	-2.3	0.797684
3MBPA	345	I	0.7	0.384729
3MBPA	159	A	-1.8	0.36333
3MBPA	55	N	0.0	0.813821
3MBPA	133	A	-0.3	0.236157
3MBPA	276	G	-1.5	0.697985
3MBPA	48	S	0.3	0.179798
3MBPA	8	G	-1.1	0.802373
3MBPA	159	S	-2.1	0.411853
1BPIA	3	A	0.2	0.843007
1BPIA	43	G	-5.7	0.914827
1BPIA	22	A	-1.6	0.335315
1BPIA	24	A	-2.2	0.946915
1BPIA	4	A	-3.0	0.960297
1BPIA	53	A	-0.1	0.0784456
1BPIA	7	A	-1.5	0.606836
1BPIA	26	A	0.0	0.818628
1BPIA	39	A	0.0	0.804557
1BPIA	12	A	-1.8	0.962319
1BPIA	46	A	0.1	0.702165
1BPIA	9	A	-0.8	0.819329
1BPIA	32	A	-0.1	0.487678
1BPIA	1	A	-0.5	0.933538
1BPIA	13	A	-1.2	0.908142
1BPIA	50	A	-0.4	0.25897
1BPIA	19	A	-2.1	0.462323
1BPIA	44	A	-3.3	0.948629
1BPIA	37	A	-3.6	0.846997
1BPIA	52	A	-1.7	0.698282
1BPIA	56	A	-0.2	0.823478
1BPIA	10	A	-1.2	0.576045
1BPIA	6	A	-0.6	0.83336
1BPIA	44	G	-4.7	0.932319
1BPIA	47	A	-1.6	0.789629
1BPIA	29	A	0.0	0.569072
1BPIA	20	A	-1.8	0.554335
1BPIA	34	A	-1.2	0.561695
1BPIA	41	A	-0.4	0.897623
1BPIA	17	A	-0.3	0.649607
1BPIA	28	A	-1.0	0.918575
1BPIA	49	A	-0.2	0.295518
1BPIA	36	S	-0.7	0.491951
1BPIA	8	A	-0.3	0.949838
1BPIA	42	A	-0.5	0.295358
1BPIA	18	A	-1.5	0.898529
1BPIA	31	A	-1.0	0.662227
1BPIA	35	G	-5.0	0.918269
1BPIA	35	A	-1.1	0.896648
1BPIA	45	A	-6.9	0.900952
1BPIA	23	A	-5.9	0.912138
1BPIA	15	A	-0.4	0.799123
1BPIA	36	A	-2.1	0.86509
1BPIA	54	A	-0.1	0.381828
1BPIA	11	A	0.0	0.678728
1BPIA	2	A	-1.3	0.987676
1BPIA	57	A	-0.2	0.765509
1OTRB	41	V	-0.05	0.888266
1OTRB	41	T	-0.43	0.944719
1OTRB	41	S	-1.27	0.894808
1OTRB	67	S	-3.3	0.828361
1OTRB	67	T	-2.92	0.852351
1OTRB	5	N	-5.38	0.977765
1OTRB	41	N	-2.56	0.951214
1OTRB	41	L	-0.26	0.839472
1OTRB	34	S	0.12	0.875323
1OTRB	34	Q	-1.46	0.744523
1OTRB	34	P	-2.13	0.8873
1OTRB	34	W	1.32	0.951763
1OTRB	34	T	1.51	0.821554
1OTRB	34	K	-2.15	0.848063
1OTRB	34	I	1.65	0.861939
1OTRB	34	H	-3.92	0.803515
1OTRB	67	N	-3.4	0.915748
1OTRB	34	L	1.36	0.924598
1OTRB	34	C	0.91	0.942985
1OTRB	67	A	-2.82	0.834255
1OTRB	34	G	1.39	0.922207
1OTRB	36	V	-0.79	0.676437
1OTRB	5	T	-3.73	0.937414
1OTRB	36	F	-0.86	0.73763
1OTRB	5	A	-3.01	0.952335
1OTRB	36	L	-1.32	0.805974
1OTRB	17	T	-1.89	0.846423
1OTRB	30	L	-1.96	0.578283
1OTRB	17	A	-1.63	0.860842
1OTRB	17	N	-4.9	0.89809
3SSIA	13	G	-9.805	0.860198
3SSIA	13	F	-5.51	0.712849
3SSIA	13	A	-6.855	0.874351
3SSIA	73	V	-0.69	0.758934
3SSIA	13	M	-5.675	0.488784
3SSIA	13	L	-2.365	0.546512
3SSIA	13	I	-0.89	0.720785
3SSIA	103	V	-1.80333	0.853283
3SSIA	103	G	-6.96	0.955476
3SSIA	73	A	0.406667	0.728579
3SSIA	103	A	-2.15667	0.773594
3SSIA	73	G	-0.253333	0.746415
3SSIA	73	D	1.31	0.728907
3SSIA	73	E	0.653333	0.612152
3SSIA	73	K	0.556667	0.377596
3SSIA	103	L	0.21	0.585629
3SSIA	73	I	-0.983333	0.763165
3SSIA	103	I	-2.06333	0.613087
3SSIA	73	L	-0.31	0.501303
2ABDA	77	A	-1.14	0.381097
2ABDA	21	H	-0.56	0.468867
2ABDA	19	A	-1.07	0.960134
2ABDA	9	G	-1.81	0.655707
2ABDA	67	A	-0.36	0.294123
2ABDA	21	A	0.42	0.657095
2ABDA	52	M	0.18	0.70781
2ABDA	54	A	-0.86	0.789632
2ABDA	15	A	-3.1	0.848159
2ABDA	32	R	-1.83	0.457336
2ABDA	73	F	0.27	0.18824
2ABDA	54	M	0.27	0.731361
2ABDA	73	A	-4.83	0.660065
2ABDA	32	E	-1.68	0.582828
2ABDA	32	A	-1.02	0.706925
2ABDA	12	A	-1.69	0.554351
2ABDA	28	A	-2.47	0.784329
2ABDA	28	F	-1.06	0.479253
2ABDA	5	A	-2.52	0.937687
2ABDA	28	N	-2.23	0.797587
2ABDA	34	G	-1.57	0.55085
2ABDA	44	A	-1.4	0.928128
2ABDA	80	A	-3.7	0.580495
2ABDA	25	A	-1.02	0.48463
2ABDA	33	A	-3.66	0.651215
2ABDA	35	A	-1.09	0.822493
2ABDA	31	N	-1.52	0.814427
1PGAA	54	A	-0.1	0.785345
1PGAA	50	A	-0.45	0.908564
1PGAA	46	A	-1.36	0.897469
1PGAA	53	C	0.78	0.937585
1PGAA	53	G	-1.21	0.967807
1PGAA	53	F	3.26333	0.947667
1PGAA	53	E	0.23	0.927087
1PGAA	53	D	-0.85	0.957187
1PGAA	53	K	0.35	0.938896
1PGAA	53	I	2.78667	0.921438
1PGAA	53	H	0.37	0.954116
1PGAA	53	N	0.52	0.927876
1PGAA	53	M	0.9	0.937941
1PGAA	53	L	0.45	0.944544
1PGAA	53	S	0.87	0.878669
1PGAA	53	R	0.4	0.9347
1PGAA	53	Q	0.38	0.939254
1PGAA	53	W	1.04	0.94796
1PGAA	53	V	2.37333	0.889594
1PGAA	53	T	1.36	0.588733
1PGAA	49	A	-0.86	0.642843
1PGAA	53	Y	3.34	0.944875
1PGAA	47	A	0.36	0.875899
1PGAA	6	T	1.88	0.953379
1PGAA	6	N	1.945	0.978166
1RX4A	75	A	-0.2	0.594837
1RX4A	75	C	-0.2	0.398835
1RX4A	28	R	0.5	0.447451
1RX4A	75	I	-2.0	0.548909
1RX4A	139	Q	-1.36	0.728988
1RX4A	139	K	-2.36	0.869231
1RX4A	88	I	-1.73	0.774403
1RX4A	75	H	-1.8	0.520487
1RX4A	75	S	-1.9	0.835564
1RX4A	75	R	-2.8	0.866163
1RX4A	88	A	0.2	0.576984
1RX4A	75	Y	-2.3	0.6141
1SUPA	50	F	0.48	0.689491
1SUPA	218	S	1.07	0.561912
1SUPA	206	C	1.25	0.716579
1SUPA	217	K	0.72	0.865513
1SUPA	76	D	0.45	0.566359
1SUPA	169	A	0.3	0.40041
2AFGD	102	Y	0.25	0.547303
2AFGD	44	P	0.69	0.854832
2AFGD	83	S	-1.91	0.888682
2AFGD	93	G	1.075	0.572229
2AFGD	21	Y	0.565	0.411445
2AFGD	109	L	-0.57	0.317249
2AFGD	44	F	0.31	0.493762
2AFGD	73	V	-1.46	0.566003
2AFGD	109	I	-0.095	0.239517
2AFGD	108	Y	0.33	0.203415
2AFGD	117	S	-0.44	0.738065
1ROPA	30	F	-0.1	0.961947
1ROPA	30	Y	0.2	0.960894
1ROPA	30	T	-0.4	0.926823
1ROPA	30	V	-0.4	0.96475
1ROPA	30	W	-0.4	0.96954
1ROPA	30	P	-1.6	0.931407
1ROPA	30	Q	1.8	0.919076
1ROPA	30	R	0.8	0.932086
1ROPA	30	S	1.0	0.896789
1ROPA	30	L	-0.1	0.969416
1ROPA	30	M	0.6	0.964034
1ROPA	30	N	0.8	0.635165
1ROPA	30	H	0.9	0.927632
1ROPA	30	I	-0.8	0.966904
1ROPA	30	K	0.9	0.8881
1ROPA	41	V	-2.53	0.414302
1ROPA	30	E	1.0	0.850736
1ROPA	41	A	-6.12	0.616423
1ROPA	30	G	2.0	0.91182
1ROPA	30	A	0.3	0.957328
1ROPA	30	C	0.8	0.960734
1RTBA	46	V	-4.55	0.841237
1RTBA	93	A	-2.7	0.928512
1RTBA	93	G	-2.4	0.871046
1RTBA	46	L	-3.21	0.855939
1RTBA	121	A	-1.46	0.885868
1RTBA	121	N	-1.33	0.868029
1RTBA	93	S	-2.1	0.756249
1RTBA	46	A	-6.36	0.916999
1RTBA	119	A	0.65	0.8293
1RTBA	97	A	-12.0	0.944568
1RTBA	114	G	-3.23333	0.912687
1RTBA	114	A	-3.2	0.920422
1RTBA	97	F	-3.54	0.729735
1RTBA	97	G	-11.7	0.956905
1CYOA	35	Y	0.79	0.329784
1CYOA	61	Y	-1.315	0.877564
1CYOA	45	Y	-1.545	0.428709
1CYOA	45	T	-0.96	0.50287
1CYOA	35	H	-2.82	0.848049
1CYOA	61	H	-1.615	0.890067
1CYOA	35	L	-1.87	0.77122
1CYOA	45	H	-1.46	0.711206
1CYOA	61	K	-2.365	0.94255
1CYOA	61	E	-1.075	0.9461
1CYOA	45	G	-1.91	0.803565
1CYOA	45	E	-2.37	0.735196
1CSPA	66	L	1.775	0.825265
1CSPA	65	I	1.53	0.989225
1CSPA	3	K	2.75	0.703791
1CSPA	3	L	1.005	0.890906
1CSPA	66	K	2.18	0.659591
1CSPA	46	K	1.41	0.545589
1CSPA	38	A	0.31	0.983926
1CSPA	1	R	1.75	0.966863
1CSPA	15	A	-0.89	0.940019
1CSPA	48	R	1.58	0.61935
1CSPA	17	A	-0.78	0.843381
1CSPA	43	S	0.29	0.811184
1CSPA	3	R	1.715	0.649367
1CSPA	27	A	-0.6475	0.783402
2AKYA	77	H	-2.15	0.491547
2AKYA	169	D	-2.15	0.678276
2AKYA	8	I	-1.2	0.254298
2AKYA	213	F	-1.91	0.710613
1C5GA	350	R	-0.3	0.856614
1C5GA	350	P	0.3	0.975499
1AARB	27	Q	-1.91	0.353685
1AARB	42	E	1.63	0.733626
1AARB	6	Q	0.26	0.746629
1AARB	29	Q	-1.67	0.192095
1AARB	68	Q	0.55	0.681211
1AARB	68	E	0.77	0.815915
1AARB	29	N	-1.48	0.48509
1AARB	45	W	0.32	0.445144
1AARB	72	Q	-0.33	0.402295
1AARB	6	E	0.53	0.843887
1ANKB	88	G	-0.2	0.848095
1ANKB	85	V	-2.4	0.908056
1ANKB	84	H	-1.4	0.841306
1ANKB	86	L	-0.8	0.852242
5CROC	26	V	0.9	0.456448
5CROC	26	H	1.9	0.226803
5CROC	16	L	2.8	0.816541
5CROC	26	D	2.7	0.588503
5CROC	26	F	0.4	0.47508
5CROC	26	C	2.2	0.54804
5CROC	26	L	1.1	0.491632
5CROC	36	S	0.4	0.282878
5CROC	26	W	-0.1	0.524412
5CROC	26	Q	1.4	0.223552
1CHKB	227	F	-2.26333	0.480987
1CHKB	28	F	-3.25	0.702146
1CHKB	101	F	-3.35667	0.640091
1IOBA	97	G	-1.2	0.916733
1IOBA	9	Q	-1.9	0.861304
1IOBA	97	V	0.8	0.616403
1IOBA	9	A	-0.8	0.85321
1IOBA	9	G	-2.6	0.92688
1IOBA	97	R	-0.5	0.84975
1IOBA	9	L	-0.7	0.912532
1C9OB	24	D	0.205	0.50139
1C9OB	11	S	0.275	0.628545
1C9OB	15	F	0.01	0.435512
1C9OB	46	A	-0.17	0.734124
1C9OB	3	A	-1.47	0.929406
1C9OB	2	L	0.42	0.89703
1C9OB	23	Q	-0.3	0.764443
1C9OB	3	E	-1.875	0.760111
1C9OB	64	T	-0.225	0.694864
1C9OB	3	K	-0.165	0.650821
1C9OB	31	S	0.18	0.214011
1C9OB	53	E	-0.05	0.597081
1C9OB	66	E	-1.255	0.976646
1C9OB	3	L	-0.575	0.922959
1HFYB	33	I	0.18	0.624486
1HFYB	30	I	0.3	0.429008
1HFYB	29	I	0.12	0.380658
1HFYB	38	A	-1.3	0.944005
1HFYB	30	T	0.06	0.669798
1C2RB	14	E	-1.3	0.438477
1C2RB	12	D	-1.3	0.510215
1C2RB	32	E	0.2	0.921657
1C2RB	35	A	-2.0	0.927653
1C2RB	34	S	-2.2	0.929052
451CA	43	Y	0.6	0.32747
451CA	78	I	1.055	0.0582986
451CA	13	M	0.4	0.285197
451CA	37	R	0.5	0.935848
451CA	34	Y	1.9	0.638813
451CA	7	A	1.1	0.578488
1HUEB	56	S	-0.13	0.569559
1HUEB	42	I	-0.82	0.495417
1HUEB	69	I	0.0	0.567449
1HUEB	27	S	-1.19	0.166889
1HUEB	31	T	0.41	0.112044
1SHGA	18	F	2.33	0.926915
1SHGA	13	F	1.28	0.108834
1SHGA	48	G	0.8225	0.704604
1SHGA	59	Y	0.84	0.840356
1SHGA	59	F	1.715	0.853904
1SHGA	52	Y	-0.44	0.256566
1SHGA	57	F	1.32	0.291375
1POHA	46	A	-1.0	0.375489
1POHA	46	D	1.45	0.236429
1POHA	49	E	2.0	0.0804068
1POHA	46	N	0.4	0.152413
1RTP3	80	S	-0.29	0.351982
1RTP3	26	P	1.25	0.462361
1RTP3	21	P	-0.485	0.683404
2TRXB	78	R	-4.0	0.731069
2TRXB	78	K	-3.9	0.844706
1IGVA	26	Q	0.09	0.170982
1IGVA	17	Q	0.38	0.913634
1IGVA	19	N	0.74	0.763779
1RROA	26	A	-0.74	0.503329
1RROA	21	A	-0.74	0.666225
1A23A	32	S	4.4	0.423277
1A23A	32	Y	4.7	0.163363
1A23A	32	L	4.95	0.665316
1AJ3A	22	F	-1.11	0.502401
1ONCA	23	L	-2.53667	0.517112
1AKKA	94	V	-1.2	0.100187
1AZPA	30	I	0.7	0.324393
1ARRB	8	L	2.48	0.885776
1BTAA	82	A	0.48	0.76316
